# Supplementary material for: Why do endocrine profiles in elite athletes differ between sports?
Source: Clin Diabetes Endocrinol. 2018 Feb 7;4:3. doi: 10.1186/s40842-017-0050-3 (PMC5804043; doi:10.1186/s40842-017-0050-3)
Supplement: Additional file 1: — Endocrine Profile Data from GH-2000 Project. (XLS 400 kb) [file 40842_2017_50_MOESM1_ESM.xls]

## Sheet: women with three sports with si
sport	Gender	Age	weight	height	LBM	Fat Mass	eLBM	eFM	LH	FSH	Testo	SHBG	Oestradiol	Cortisol	Prolactin	TSH	fT3	fT4	bp2	bp3	als	osteo	picp	ictp	piiip	IGF-I	gh
4	2	13		170					2.5	4.4	2.2	50.3	174	404	114	1.2	4.6	14.2
4	2	13	54.4	165	42.976	11.424	44.2151	10.1849	4.2	6.4	1.2	55.3	85	329	357	1.5	4.9	17.6
4	2	15	78.2	175	60.214	17.986	58.8427	19.3573	0.7	4.2	1.2	35.5	61	201	113	1.1	4.3	14.1
4	2	15	41.8	154	36.784	5.016	35.1279	6.67214	4.2	5.9	1.9	29.8	171	205	173	2.6	5.2	17.5
4	2	15	57.6	170	46.656	10.944	47.0423	10.5577			1.2	46.8	293	603	171		6.8	13.5
4	2	15	60.6	174	49.692	10.908	49.531	11.069	10.4	4.8	2	32	209	321	166		5	17.2
4	2	15	55	168	48.95	6.05	45.2307	9.7693	4.1	8.1	1.6	32.4	37	335	346	2.8	5.3	13.6
15	2	16	52	164			42.742	9.258	1.6	2.6	2.6		123	309	221				97	4.5	252	14.632	550.026	4.5776	0.6957	464.976	0.648
4	2	16	58	168			46.7778	11.2222	0.9	3.5	1	43.7	35	219	123	0.3	4.8	12.4
4	2	16							7	4.4	1.6	52.8	765	380	425	2.8	5.3	15.2
4	2	16	56.8	161	42.6	14.2	44.5112	12.2888	0	0	1.5	31.7	57	793	292	1.7	4.7	16.2
4	2	16	61.4	170	50.962	10.438	49.002	12.398	6.7	2.4	2	36	348	355	274	1.9	4.6	15.4
4	2	16	60	165	49.2	10.8	47.103	12.897	3.2	3.6	1.9	71.8	35	331	92	1.6	5	16.3
4	2	17	57	167			46.0267	10.9733	2.9	5.6	1.2		236	477	951	4.12	5.1	13.2	161	10	433	13.7405	173.034	5.3504	0.6765	598.172	19.5
4	2	17	62	175			50.4884	11.5116	10.3	4.3	1.7		268	485	247	1.8	4.6	14.6	260	6	262	14.4156	172.916	6.3447	0.9941	565.29	9.966
15	2	17	54	168			44.715	9.285	6.3		8		91	846	1204				246	6.5	333	8.035	139.826	7.4109	0.9711	502.054	22.64
4	2	17	53	160	43.46	9.54	42.3161	10.6839	1.9	5.3	1.2	46.8	74	402	163	2.3	5.9	19.6
4	2	17	58.4	160	42.048	16.352	45.1009	13.2991	6.3	5.9	1	47.3	63	707	486	1.4	4.9	17.8
4	2	17	77	185	59.29	17.71	60.5779	16.4221	10	5.1	2.8	89.5	282	391	113	1.9	4.8	16.5
4	2	17	64.9	180	52.569	12.331	53.1609	11.7391	0.4	4.4	1.3	64	0	544	1005	2.6	4.7	15.2
2	2	18	64	172			50.8136	13.1864	0.8	2.3	1.2		109	597	626	2.3	4.2	14.4	317	5.3	298	15.0856	295.027	5.8299	0.9172	314.241	1.599
2	2	18	75	179			58.1341	16.8659	2.9	3.2	2.2		529	330	557	1.7	4.8	13	114	5.8	409	13.0153	149.506	4.4813	0.7692	520.346	1.111
2	2	18	61	168			48.3249	12.6751	5.7	8.1	2.6		354	673	671	2.1	4.5	16.4	188	6.1	251	16.6928	154.742	5.9209	0.8406	424.237	2.977
2	2	18	67	175			53.0669	13.9331	6.9	5.4	1.9		199	278	319	1.9	5.4	14.8	131	3.9	286	14.1785	149.146	4.9018	0.6626	334.384	0.277
4	2	18	61	177			50.4435	10.5565	4.1	5.8	1.7		130	382	259	1.5	4.2	14.5	230	7	544	2.458	96.692	5.5606	0.4256	489.533	10.98
4	2	18		174					1			14.6	114	563	351		4.7	12.3	134	4.3	458	1.6198	160.611	7.0514	0.3349	531.817	33.07
4	2	18	69.2	169	47.056	22.144	52.789	16.411	38.2	9.3	2.1	46.2	1139	918	649	1.6	4.5	15.2
4	2	18	73.8	189	58.302	15.498	59.8693	13.9307	3.7	2.5	1.1	54.5	682	411	82	1.2	6.3	15.9
4	2	18	56.7	167.64	44.793	11.907	46.0226	10.6774	7	4.1	1.9	34.1	268	694	281	1.3	7.3	17.9
4	2	18	55.7	158	39.547	16.153	43.2377	12.4623	6.9	3.8	2.3	88.2	53	430	275		4.6	16.7
4	2	18	61.6	173	50.512	11.088	49.8113	11.7887	0	0	0.5	257	7	298	117	1.8	4	18.5
4	2	18	54.4	157	44.608	9.792	42.3319	12.0681	1.6	2.2	1.9	27	12	296	194	1.4	3.2	10.7
2	2	19	63	174			50.7687	12.2313	0.6	1.5	1.6		238	452	239	2	4.6	13.5	267	4.8	304	15.3706	282.006	4.3581	0.7632	362.629	0.616
4	2	19	56	168			45.7464	10.2536	0.7	0.6	0.7		0	281	143	1.6	4.5	12.8	126	5.1	386	8.6468	215.846	3.7911	0.4627	321.706	9.56
4	2	19		162					4.4	5.2	1.9	55.2	22	520	1033	2.9	5.5	14	209	4.4	316	7.6933	130.645	4.9175	0.6553	386.061	44.13
8	2	19	67	170			51.8899	15.1101	9.3	6.3	2	35	310	531	255	2.7	4.4	9.4	185	5.6	317	13.16	208.4	4.56	0.61	539.8	7.584
4	2	19	67.8	168	54.24	13.56	51.8317	15.9683	7.6	3.9	2.5	59.5	151	341	298	1.6	4.7	15.4
4	2	19	66.8	170	50.1	16.7	51.7868	15.0132	1	2.4	2.7	31.4	208	645	163	2	4.3	15.7
4	2	19	59	166	48.97	10.03	46.8227	12.1773	0.3	1.9	2.3	50.3	211	304	261	1.1	5.1	15.9
4	2	19	63.8	170	46.574	17.226	50.2397	13.5603	3.9		1.1	22	201	378	149	1.1	4.5	14.9
4	2	19	74.6	183	59.68	14.92	58.8694	15.7306	1.7	2.4	2.3	48.4	277	657	335	1.5	4.5	16.6
4	2	19	62.4	175	46.8	15.6	50.6947	11.7053	2.8	4.7	1.7	55.2	37	586	142	0.9	4.7	17.5
4	2	19		176					2.8	4.4	1.5	35.4	14	378	134	0.7	3.9	13.6
4	2	19	60	172	47.4	12.6	48.7508	11.2492	4	6.3	1.4	64.8	23	306	199	1.3	4.7	14.5
15	2	20	71.6	185	60.86	10.74	57.7931	13.8069	1.9	1.8	2.1	161	808	696	315	1	4.1	15	149	5	366	12.55		6.39	0.84	389.2	6.8
2	2	20	60	171			48.5154	11.4846	0	0	1.1		25	705	4.83	1.9	4.1	12.1	133	4.9	329	2.221	124.698	2.5435	0.5514	284.995	5.409
14	2	20	75	174			56.9571	18.0429	0	0.1	0.8		54	526	420	2.4	5.4	16.7	129	5.7	528	9.8544	151.682	4.2372	0.6118	395.583	1.64
14	2	20	67	172			52.3607	14.6393	2.6	3.5	1.7		55	467	28	2.4	4	13.9	393	5.9	271	13.5006	224.329	5.4883	0.9577	359.933	5.201
14	2	20	67	162			50.0067	16.9933	2.4	3.9	1.2		350	625	499	1.3	4	12.8	179	4.4	209	11.3322	104.147	5.943	0.674	347.91	6.664
15	2	20	58	175			48.4256	9.5744	41.6		1.5		105	501	576		7.2	15.9	142	5.5	391	11.7795	184.631	5.1549	0.5263	336.869	0.781
15	2	20		175					4.5		1.3		244	413	356		4.7	13.6	113	5.6	281	5.5455	93.0388	3.873	0.377	305.203	5.215
15	2	20	54	172			45.6566	8.3434	1.1	1.4	2.2		0	1406	2810				135	7.4	369	6.5498	399.483	5.8336	0.6406	480.423	73.44
15	2	20	50	166			42.1814	7.8186	7.2		2.2		219	246	369		5.1	13.5	205	4.6	247	8.1444	168.994	5.9924	0.6466	405.173	20.96
15	2	20	53	170			44.6701	8.3299	3.7	2	2.3		191	367	480		5.6	16	228	6	253	9.0643	168.814	4.363	0.5122	395.617	37.55
4	2	20	64	179	51.84	12.16	52.4614	11.5386	3.4	2	17.4	29.5	34	613	166	2.8	5.9	15.5
4	2	20	64	179	51.84	12.16	52.4614	11.5386	0	0	1.7	149.1	9	833	366	4	5.2	16.6	100	3.5	318	9.2282	141.362	2.9437	0.4287	241.727	38.64
4	2	20	65.6	176	52.48	13.12	52.5803	13.0197	1.1	1.4	2	79	192	676	485	1.4	4.5	12.1	247	3.9	360	9.2105	139.142	5.4452	0.888	353.803	12.09
14	2	20	57	168			46.2621	10.7379	2.6	3.9	1.6	67	171	3.9	217	2.8	5.1	12	129	6.8	513	20.3369	245.44	7.9843	1.2375	578.868	22.24
14	2	20	61	172			49.2665	11.7335	2.6	3.1	0.9		0	456	213	2.8	5.3	15.4	88	5.6	566	10.3216	493.134	6.9411	0.8912	417.195	7.837
14	2	20	72	175			55.6454	16.3546	2.1	3	1.6	50	311	410	226	3.7	4.8	12.8	123	5.6	440	14.4805	225.895	7.35	1.0238	499.764	6.247
8	2	20	56	169			45.9818	10.0182	7.2	6.8	1.6	68	434	736	327	1.7	5.4	13.8	230	5.6	324	14.57	197	5.85	0.59	386.9	10.86
9	2	20	60	165			47.103	12.897	2.8	5.8	2.4	53	104	426	157	2.8	6	15.1	140	4.6	260	7.03	190.7	5.52	0.58	381.7	11.05
10	2	20	53.2	160			42.4192	10.7808	0	0.2	1.9	109	0	687	227	2.2	3.8	14.3	65	7.1	376	6.5	150	4.99	0.35	378.6	8.871
4	2	20	69.4	179	51.356	18.044	55.2462	14.1538	0	0	1.1	179	16	717	145	1.4	3.3	14.7
4	2	20	73	177	56.21	16.79	56.6319	16.3681	1.3	0.8	1.7	144	22	741	257	1.6	4.8	14
4	2	20	58	165	46.4	11.6	46.0716	11.9284	1.9	2.2	1.2	21	307	228	209	3.1	4.9	15.4
4	2	20	71.4	177	67.116	4.284	55.8068	15.5932	7	4.5	28.6	36.2	131	179	334	3.7	5.5	17.8
4	2	20	54.4	164	41.344	13.056	43.9797	10.4203	2.4	1.4	1.4	44.7	466	135	327	3.8	4.4	15.9
4	2	20	62.4	175	51.168	11.232	50.6947	11.7053	0	0	1.4	145	15	639	262	1	4.3	17.5
4	2	20	66.2	176	53.622	12.578	52.8897	13.3103	6.8	6.4	1.6	37.8	61	615	230	1.4	3.6	12.1
4	2	20	68.2	178	53.196	15.004	54.3919	13.8081	1.7	3.5	0.6	149	0	616	108	0.7	4.8	18.9
4	2	20	50.2	165	41.164	9.036	42.0491	8.15086	4.7	5.3	1.7	43.9	138	527	126	0.6	5.3	19
14	2	21	60	167			47.5738	12.4262	1.5	5.3	0.9		59	487	401	2	3.7	16.9	256	5.9	320	7.8201	170.634	4.0947	0.6609	401.904	8.065
4	2	21	71	175			55.1297	15.8703	0	0	1.6		0	751	597	3	4.8	16	115	10.1	448	2.7058	220.372	3.6884	0.6451	452.539	37
4	2	21	70	174			54.3786	15.6214	0.4	1.7	1		2	565	253	1.6	4.8	13.9	111	6.8	665	7.3319	166.831	3.3768	0.4937	376.714	6.128
4	2	21	70	178			55.3202	14.6798	6.3	5.7	1.2		34	237	379	1.2	4.2	12.2	203	6.5	359	8.9808	169.515	4.3562	0.4966	388.037	2.246
15	2	21	52	167			43.4482	8.5518	4.3		1.9		120	702	1733				114	7.1	318	1.7867	310.015	6.4297	0.7439	322.807	89.67
4	2	21	52	169			43.919	8.081	0	0	0.7	182	0	377	378	3.6	5.2	13.6	76	4.8	475	7.5113	129.244	4.3215	0.4698	394.454	13.33
7	2	21	75	180			58.3695	16.6305	0.2	0.6	1.8	177	0	929	492	2.5	4.4	14.7	75	8	533	2.9571	126.587	4.5543	0.5157	433.096	17.31
14	2	21	68	175			53.5826	14.4174	0.9	3	1.6	85	3	342	250	7.3	4.6	12.6	276	6.5	336	12.3591	306.858	4.9072	0.7528	339.447	5.122
14	2	21	74	182			58.3246	15.6754	2.9	2.2	1.7	24	484	449	278	2.4	5	13.4	172	6.8	358	14.3043	203.92	7.1738	1.1237	690.963	5.189
8	2	21	49	160			40.2533	8.7467	2.1	5.3	2	43	39	537	163	3.6	3.8	11.3	279	5.3	303	7.58	120.8	3.01	0.38	281.8	8.906
8	2	21	57	169			46.4975	10.5025	18.6	5.2	1.8	53	320	818	231	2.9	5.3	13.7	220	6.8	364	5.54	108.2	4.61	0.45	488.1	5.949
8	2	21	60	173			48.9862	11.0138	5.2	4.9	1.8	71	808	690	123	1.8	5.2	13	257	5.5	396	9.05	138.6	5.41	0.58	444.4	4.029
9	2	21	61	165			47.6187	13.3813	11.8	7.9	1.1	68	218	277	163	1.6	5.3	12.1	327	5.1	280	6.16	193.8	5.77	0.65	334.1	31.45
10	2	21	87.7	160			60.2109	27.4891	19.3	6.9	1.7	8	41	343	142	0.8	4.5	14.5	77	5.4	400	8.78	145.9	4.07	0.36	693.7	0.22
4	2	21	56	165	45.92	10.08	45.0402	10.9598	0.4	1	0.6	183.5	16	494	98	0.7	4.8	17.6
4	2	21	59	169	47.79	11.21	47.5289	11.4711	7.7	7.5	1.9	73.4	141	502	291	2.7	5.5	15.7
4	2	21	67.8	174.6	52.206	15.594	53.3853	14.4147	1	1.3	1	31.1	299	61	399	3.1	4	14.3
4	2	21	58	170.2	47.56	10.44	47.2957	10.7043	0.7	1.3	1.4	82.4	39	1064	535	2.9	4.5	16.1
4	2	21	57	169	47.31	9.69	46.4975	10.5025	0	0	1.6	98.5	36	892	357	1.7	3.4	13.1
4	2	21	64.8	173	47.952	16.848	51.4616	13.3384	6.3	3.1	2.8	45.8	717	655	580	0.8	4.5	18.7
4	2	21	63.8	180	51.04	12.76	52.5937	11.2063	0	0	0.7	366	0	403	256	1.5	4.2	14.5
2	2	22	73	175			56.1611	16.8389	0	0	1.3		87	816	486	3.7	4.2	11.7	76	4.9	335	4.3424	145.578	3.0986	0.776	309.363	17.3
2	2	22	74	180			57.8538	16.1462	0.2	2.8	1.1		6	611	300	1.7	4.2	12.9	105	3.7	113	7.1412	139.994	3.2688	0.5337	222.29	1.35
14	2	22	59	170			47.7643	11.2357	0.2	0.7	0.9		44	845	931	3.1	5	14.3	134	5.6	326	9.274	145.968	4.1628	0.7272	406.631	7.665
14	2	22	69	169			52.6859	16.3141	1.6	1.9	1.8		243	555	542	1.7	4.9	14.4	112	5.5	303	10.2116	127.616	6.0209	0.7539	438.251	0.445
15	2	22	64	174			51.2844	12.7156	3.5	4.3	1.3		410	511	346				240	4.1	215	12.963	302.132	6.3302	0.7947	315.514	22.33
15	2	22	83	177			61.7889	21.2111					230	6.1	103	17.5	2.3	5.1	152	6.3	487	7.2498	151.368	4.2265	0.7715	521.792	2.362
4	2	22	60	168	48	12	47.8092	12.1908				53.4							148	4.5	394	11.8594	266.005	5.6597	0.8363	678.271	18.52
4	2	22	60	168	48	12	47.8092	12.1908	6.4	7.4	29.2	20.8	19	846	294	1.6	6	17.3
4	2	22	69	168	55.2	13.8	52.4505	16.5495	3.6	9.1	1.6	154.9	114	570	205	1.6	4.9	16.3	123	5.6	543	7.7767	134.565	4.2812	0.7301	511.345	14.7
7	2	22	72.3	176			56.0355	16.2645	7.5	5.2	3.5	84	76	756	1403	4.4	4.6	13.6	348	5.2	408	11.7586	362.216	5.7965	0.6623	543.782	55.49
7	2	22	84	190			65.3648	18.6352	4.4	6.2	2.9	36	53	683	437	1.6	4.2	16.1	203	6.5	405	7.732	188.954	5.0587	0.6945	473.464	12.53
9	2	22	65	165			49.6815	15.3185	0.4	2.8	1.1	75	0	312	68	2	4.7	11.5	209	5.2	311	11.55	232.1	3.87	0.59	328.4	2.781
9	2	22	58	165			46.0716	11.9284	6	5.3	1.2	47	105	377	86	2.1	4.9	12.4	189	5.3	363	16.97	167.8	5	0.51	399.1	2.95
9	2	22	67	169			51.6545	15.3455	3.3	4.5	1.1	153	10	414	186	1.5	5.5	16.3	98	5.3	315	12.23	139.1	5.73	0.58	343	3.55
4	2	22	74.2	175	54.908	19.292	56.7799	17.4201	0.2	0.6	0.7	159	0	292	306	2.5	4.7	14
4	2	22	72.4	177	54.3	18.1	56.3225	16.0775	2	2.2	2.5	39.9	287	250	174	0.9	4.3	13.1
4	2	22	74.6	178	55.204	19.396	57.6924	16.9076	0.1	0.4	0.2	79.4	36	696	212	1.4	4.3	14.8
4	2	22	64.8	177	51.192	13.608	52.4032	12.3968	0.1	0.1	1	157	0	850	337	1.5	4.9	14.8
4	2	22	54.2	169	42.818	11.382	45.0535	9.14646	0	0.4	1.3	289	0	381	456	5	5.4	14.3
2	2	23	70	180			55.791	14.209	0.6	2.7	1.5		33	965	794	3.1	4.5	14.8	165	6	326	2.3736	203.821	3.9932	0.8643	374.11	30.37
2	2	23	70	177			55.0848	14.9152	2.3	1.7	1.2		51	819	492	1.6	4.8	12.2	100	5.8	375	7.8335	185.951	3.2616	0.688	296.403	4.244
14	2	23	72	178			56.3516	15.6484	0	0.2	1.5		0	594	149	3.7	4.1	12.4	133	5.4	334	8.132	145.494	2.6674	0.4563	256.716	1.967
14	2	23	65	172			51.3293	13.6707	9.1	12.7	1.9		140	365	252	2.4	5.6	16	355	5.5	316	9.1032	174.643	4.3226	0.6934	255.922	2.664
9	2	23	64	170			50.3428	13.6572	8.4	7.2	2.6		48	392	145	2.4	6.3	12.7	115	5.9	476	12.719	213.057	3.5545	0.6355	448.102	1.888
4	2	23	68	177			54.0534	13.9466	4.1	5.2	1.3		15	608	1429	5.8	5	13.3	170	5.1	351	10.1497	266.481	4.103	0.7612	522.7	34.18
4	2	23	68	168			51.9348	16.0652	6.4	4.1	0.9		651	141	328	1.7	5	13.5	170	6.6	314	8.9971	208.593	2.544	0.6744	413.166	0.265
15	2	23	59	176			49.1767	9.8233	4.3		4.2		748	692	1006		5.6	14.9	225	4.9	267	9.466	131.785	5.5373	0.7795	453.196	44.13
15	2	23	76	177			58.179	17.821	4.5		21.2			347	262		4.9	13.3	166	4.7	314	9.0019	166.268	4.2316	0.7242	334.991	0.34
15	2	23	74	179			57.6184	16.3816	1.5		7.5		7	593	447		6	12.6	286	4.7	384	7.1444	119.181	3.8609	0.4859	383.649	1.614
15	2	23	57	165			45.5559	11.4441	4.7		0.9			513	1972		4.2	16.6	168	4.1	239	10.6985	207.751	3.9504	0.6332	366.959	12.04
15	2	23	65	178			52.7417	12.2583	3.1	4.7	13.8		47	651	477		4.8	16.8	281	4	218	5.4555	168.923	4.0996	0.717	268.849	1.15
15	2	23	59	165			46.5873	12.4127	3.1	6.6	1.9		36	631	508				137	4.2	196	8.167	214.395	3.8565	0.479	357.635	23.48
7	2	23	66		52.8	13.2			2.1	0.6	2.1	187.5		929	341	2.6	4.9	10.9	121	3.5	284	5.2271	106.722	6.8712	0.8632	325.234	5.63
7	2	23	68.5	175			53.8405	14.6595	71.2	14.2	1.7	24	681	622	534	1.2	5	13.3	171	4.4	424	11.6021	188.987	4.6209	0.5912	517.545	5.274
7	2	23	59	167			47.0581	11.9419	0	0	0.6	144	0	500	373	1.5	3.3	12.5				5.4691	98.1215	2.732	0.2601	434.564	3.172
14	2	23	64	166			49.4012	14.5988	0.1	1.2	9.6	84	0	350	130		4.8	12.2	107	6.1	378	8.8555	174.149	4.4782	0.5196	288.904	1.119
7	2	23	58	168			46.7778	11.2222	0	0	1.6	166	0	1050	591	2	3.6	12.6	167	4.8	238	11.0152	97.8465	3.125	0.628	398.733	2.205
8	2	23	53	163			43.0223	9.9777	65.6	18	1.6	49	506	712	463	2.4	5.4	12.1	239	4.8	283	9.88	199	4.22	0.65	297	6.24
9	2	23	56	170			46.2172	9.7828	10.8	4.5	2.3	32	282	529	126	1.7	5.2	14.1	171	5.4	322	6.46	123.9	3.47	0.51	427.8	3.593
10	2	23	63	169			49.5917	13.4083	1.5	2.8	2.2	29	407	487	369	2.5	5.2	13.4	174	4.3	239	11.81	127.1	5.74	0.8	308.1	4.488
10	2	23	58.6	158			44.7332	13.8668	6.5	8.2	1.7	42	47	622	641	2.1	4.9	14.4	240	5	254	8.58	140.8	4.72	0.42	199	3.902
4	2	23		165					11.1	5.8	1.3	53.1	178	203	285	1.6	4.8	14.4
4	2	23	74	183	59.2	14.8	58.56	15.44	0	0	1.2	232	17	508	363	5.1	5.1	18.3
4	2	23	62.8	166	47.728	15.072	48.7824	14.0176	7.2	2.8	1.8	34.8	379	345	203	1.1	4.8	15.7
4	2	23	60	174	48	12	49.2216	10.7784	13.9	5.4	1.7	61.4	440	745	185	1.4	4.9	16.7
4	2	23	62.4	180	50.544	11.856	51.8717	10.5283	0	0.1	1.1	106	0	1002	423	2.3	4.5	15.1
4	2	23	60.6	167	48.48	12.12	47.8832	12.7168	2.2	2.2	2.4	85.2	766	566	163	1.2	5.7	17.8
4	2	23	61	172	50.02	10.98	49.2665	11.7335	16.7	7.4	2.7	46.7	80	537	468	2.4	5.1	15
4	2	23	66	176	54.12	11.88	52.7866	13.2134	4.8	3.7	0.8	23.1	411	146	404	3.1	4.4	13
2	2	24	72	185			57.9994	14.0006	0	0	1.1		19	663	552	5.3	4.6	13.8	141	7	444	7.7733	141.614	3.9454	0.6337	286.347	3.754
2	2	24	66	162			49.491	16.509	0	0.7	1.5		16	738	437	1.9	3.9	11.8	86	5.7	390	5.6022	108.21	2.6247	0.5265	316.217	1.91
14	2	24	64	172			50.8136	13.1864	8.3	3	1.6		57	854	375	2.7	4.5	15.2	117	6.5	430	3.5479	148.709	3.2905	0.4914	309.271	3.795
14	2	24	63	168			49.3563	13.6437	2.3	4.7	1.2		149	334	357	3.4	5.7	12.5	237	6	322	14.3842	229.992	5.5164	0.9517	330.39	3.915
14	2	24	77	172			57.5177	19.4823	5.7	3.3	1.5		249	323	358	2.5	4.5	12.1	234	4.7	223	15.5994	256.497	5.1151	0.9581	336.604	2.861
4	2	24	70	182			56.2618	13.7382	2.3	1.5	1.2		9	475	3.4	2.1	7.3	14.4	107	7.3	635	6.7878	151.638	2.6328	0.4884	362.253	21.52
15	2	24	64	174			51.2844	12.7156	1.1	1.5	1.8		525	656	654				146	5	237	6.465	155.848	3.5626	0.7499	291.443	3.099
15	2	24	61	178			50.6789	10.3211	12.3		2.9		89	760	1406				197	5.4	258	5.0508	179.508	4.184	0.5264	442.258	24.04
15	2	24	51	164			42.2263	8.7737	1	4.9	1.6		14	774	778				588	4.6	190	7.7365	336.507	6.5449	0.5212	156.304	31.55
15	2	24	65	164			49.4461	15.5539	1		1.7		428	476	376				215	6	342	6.1965	207.405	3.5316	0.7376	434.014	24.28
7	2	24	58	168			46.7778	11.2222	12	4.9	1.9	120.3	38	1109	783	4.1	4.7	11.6	200	5.1	432	9.9107	167.615	4.5488	0.4566	382.985	46.59
7	2	24	57	169			46.4975	10.5025	1.2	5.9	0.9	60	1	471	364	2.3	4.2	13.1	344	4.7	442	12.8514	107.868	4.4033	0.505	268.247	12.12
8	2	24	58	162			45.3654	12.6346	6.6	4	2.1	9	319	836	380	3.3	4.6	11.4	240	4.9	306	9.32	170.8	4.36	0.7	379.3	12.49
8	2	24	58	163			45.6008	12.3992	4.7	3.6	1.6	89	331	804	608	2.8	5.8	12	190	6.3	339	11.4	167	5.51	0.51	425.9	29.23
9	2	24	69	169			52.6859	16.3141	3.8	8.9	1.3	149	27	559	247	2.3	5.2	15.7	110	4.6	316	10.82	220.6	4.52	0.56	368	17.72
9	2	24	56	167			45.511	10.489	1.6	2.2	1.8	30	243	409	160	0.9	4.6	11.7	181	5.2	301	8.89	237.9	3.6	0.42	334.9	2.428
15	2	25	85.8	178	65.208	20.592	63.4683	22.3317	12.3	4.3	1.6	43.5	436	577	283	2.8	3.8	14	231	5.7	364	12.28		4.45	0.69	553.1	12.1
2	2	25	70	186			57.2034	12.7966	56.9	70.3	1		227	676	1151	1.5	4.5	16.3	184	5	222	12.8095	148.933	4.0894	0.8053	203.701	0.937
15	2	25	105	180			73.8405	31.1595	10.6		5.9		182	643	744		4.9	12.9	84	4.3	225	7.2638	158.501	3.7672	0.669	166.662	0.307
15	2	25	59	174			48.7059	10.2941	4.6		2.2		0	1138	1491				183	6.6	319	5.6265	198.468	4.4475	0.6354	541.941	34.42
7	2	25	58		46.98	11.02			6.2	8.1	1.1	30.5	0	582	163	0.9	4.6	14.1	221	4.4	440	6.7607	83.5324	2.9617	0.3142	412.044	5.102
7	2	25	72	181	58.32	13.68	57.0578	14.9422	0	0.2	1.2	22.4	31	840	291	1.8	5.4	14.5	190	4.2	395	2.0754	94.1231	6.742	0.5629	369.95	1.315
7	2	25	77	181	58.52	18.48	59.6363	17.3637	2.8	4.1	1	22	0	486	250	1.8	4.4	11.7	199	4.4	514	7.8944	157.757	5.3982	0.8313	410.988	11.51
7	2	25	58.75						7.8	6.4	1.5	45	90	681	290	1.9	4	13.1	270	5.4	360	13.3691	220.797	3.8952	0.4462	549.959	15.46
7	2	25	67	174			52.8315	14.1685	4.3	3.9	9.3	34	0	512	113	1.6	5.4	13.8	188	6.9	373	3.2527	155.937	3.2427	0.4047	217.049	12.8
14	2	25	76	178			58.4144	17.5856	3.6		6.8	77	0	509	400		4.8	13	138	6	375	9.2203	122.124	2.9848	0.4899	240.686	1.413
14	2	25	63	169			49.5917	13.4083	40.4	10.7	4.3	55	594	287	565		5	13.9	226	4.9	229	10.7912	206.613	4.4507	0.8251	346.014	4.882
8	2	25	53.5	165			43.751	9.74905	2.6	7	2.2	35	35	801	222	3	4.7	13.7	152	6.8	360	10.92	173	4.98	0.57	452	13.56
9	2	25	68.5	171			52.8989	15.6011	0.1	0.7	1.8	252	2	575	133	1.7	5.3	15.3	104	4.6	365	3.63	147.8	3.48	0.39	271.5	4.1
9	2	25	65	170			50.8585	14.1415	14.5	3.3	3.1	44	307	502	273	2.4	4.8	13.2	216	4.2	293	11.86	224.6	3.67	0.67	292.6	2.991
4	2	25	78.2	180	59.432	18.768	60.0197	18.1803	7.9	6.9	1.7	96.6	107	646	633	3.2	4.9	15.8
4	2	25	69	182	53.82	15.18	55.7461	13.2539	1.9	3	0.5	145	61	494	360	2.1	4	14.3
4	2	25	76.4	177	57.3	19.1	58.3853	18.0147	11.9	3.9	1.9	35.4	322	319	518	1.1	4.6	15.6
15	2	26	62.6	170	53.21	9.39	49.6208	12.9792	10.4	9.3	3	90.3	381	804	891	2.3	4.7	15.1	331	5.3	317	5.41		5.81	0.76	431.7	101
2	2	26	66	178			53.2574	12.7426	1.9	2.3	1.3		558	569	456	3.4	4.4	11.8	237	6.7	308	13.1339	197.927	3.9737	0.6927	366.017	1.963
14	2	26	61	169			48.5603	12.4397	6.8	5.9	1.5		191	531	326	1.8	4.9	13.9	262	4.5	221	9.4591	254.41	3.1465	0.4336	262.225	0.616
4	2	26	79	190			62.7863	16.2137	5.6	3.8	1.8		195	316	241	2.8	4.6	15	198	5.1	267	8.5463	229.756	3.0077	0.5032	264.111	12.14
15	2	26	69	177			54.5691	14.4309	2.3	4.2	1.4		44	616	1286				344	4.3	230	7.7249	181.307	3.9182	0.5115	270.501	5.505
15	2	26	90	179			65.8696	24.1304	1.4	1.6	2.6		487	467	499				133	5	221	9.4137	133.906	3.8415	0.7044	286.806	0.91
15	2	26	57	167			46.0267	10.9733	2.9		1.5		212	526	494				364	6.2	265	10.5168	228.966	3.7518	0.6294	330.918	29.12
14	2	26	69	179			55.0399	13.9601	11.8	8.3	0.9	48	0	290	234		4.9	16.8	129	4.3	273	10.7562	251.31	3.4203	0.4689	259.462	1.572
4	2	26	69.8	177.8	53.746	16.054	55.17	14.63	1.2	2.9	1.3	34.1	194	579	1442	2.6	4.5	16.2
4	2	26	64	172	51.84	12.16	50.8136	13.1864	8	5.9	0.4	58.6	147	181	612	3.9	6	18.1
15	2	27	59	165			46.5873	12.4127	1.2	3.7	1.2	95.4	80	1133	530	3.1	4.7	16.7	108	5.6	277	6.17		3	0.43	310	34.3
15	2	27	65	180	54.6	10.4	53.2125	11.7875	3.2	5.4	1.3	63.4	110	863	434	3	4.8	16.8	115	5.1	322	5.75		4.41	0.63	583.5	21.7
14	2	27	65	163			49.2107	15.7893	1.2	3.3	0.7		63	572	464	1.5	4.9	15.2	100	6.1	283	10.0997	159.323	3.5125	0.6254	223.711	1.395
15	2	27	56	170			46.2172	9.7828	3	3.5	12.7		73	566	268				357	4	229	6.8412	238.369	5.5032	0.7486	214.046	34.34
4	2	27	62.6	168	49.454	13.146	49.15	13.45	4.2	3.6	1.6	72.5	97	636	365	1.8	4.5	15	73	5.1	498	7.0673	136.125	3.2446	0.3872	465.057	17.08
7	2	27	97	194			73.0105	23.9895	6.5	4.7	31.9	30.8	111	666	263	2.2	5.6	17.8	190	4	276	10.3237	95.1236	4.5626	0.4706	355.34	12.74
7	2	27	55	162			43.8183	11.1817	1.8	2.9	0	125	0	1237	7.5	2.8	5.3	12.3	128	5.6	313	6.4889	113.056	2.9797	0.5254	335.979	65.59
14	2	27	63	171			50.0625	12.9375	4.8	5.6	1.8		37	816	257		5.3	13.1	203	5.2	524	5.5871	127.95	3.8477	0.6163	366.8	12.19
14	2	27	73	179			57.1027	15.8973	4.2		6.7	45	0	386	238		4	12.9	160	5.9	390	10.2234	220.441	3.715	0.5278	358.447	4.532
14	2	27	67.5	174			53.0894	14.4106	7.5	6.3	1.2	61	126	287	215		4.5	13	148	6.9	511	9.7222	177.032	3.6531	0.5466	423.661	1.518
7	2	27	56.5	165	46.33	10.17	45.2981	11.2019	1.1	1.4	1.2	95	471	409	231	2	5.6	14.9	270	4.9	351	14.382	236.356	3.7541	0.9499	307.894	7.067
4	2	27		184					0.8	2.1	1.5	61.4	20	568	472	2.8	4.8	18.9
15	2	28	54	163			43.538	10.462	7.5	4.6	1.9	80.3	444	533	230	1.2	4.2	14.8	226	5	243	9.4		2.45	0.39	362.6	4.8
14	2	28	77	173			57.7531	19.2469	1.6	2.7	1.1		354	523	2237	4.8	5.7	14.6	298	5.4	221	13.5288	161.124	4.9158	0.8289	267.933	11.92
15	2	28	48	160			39.7376	8.2624	3	6.3	1.8		250	686	1304				422	5.8	237	8.9449	300.766	4.7052	0.7208	317.57	4.21
15	2	28	60	176			49.6924	10.3076	5.5		22.4		117	657	1054		5.5	20.1	65	5.6	543	4.8133	182.294	2.7833	0.2853	294.199	94.09
7	2	28	56.5	172	48.59	7.91	46.9459	9.55415	2.9	2.3	19.8	25	57	424	120	2.2	5.1	18.4	368	3.3	181	8.0964	105.356	2.7185	0.4846	141.86	5.649
9	2	28	61.4	162			47.1188	14.2812	0.9	1	0.7	256	0	573	299	1.1	4.1	13.9	89	4.8	326	1.3	122.2	3.17	0.45	176.6	13.6
10	2	28	45.8	152			36.7199	9.08014	5.5	7	0.9	130	77	626	443	2.2	4.7	11.5	305	5.2	263	9.03	167.8	3.83	0.37	187.3	5.856
4	2	28	64.4	175	54.096	10.304	51.7261	12.6739	9.3	4.6	1.3	68.9	126	273	354	6.3	4.8	20.7
15	2	29	50	168	43	7	42.6522	7.3478	4.4	4.7	3.5	79.4	439	1288	753	2.6	4.5	14.9	418	5	275	8.31		3.67	0.59	340.8	14.6
15	2	29	48.6	155	39.852	8.748	38.87	9.72998	5.9	4.9	3.2	84.1	523	1177	1815	2.3	4.4	15	324	5.3	248	9.85		7.27	1.05	369.6	61.5
15	2	29	66.8	177	59.452	7.348	53.4346	13.3654	14.3	5.5	2.1	76.6	368	583	242	2.1	4.3	13.8	87	4.3	263	5.71		4.3	0.54	377.5	8.2
7	2	29	75	170			56.0155	18.9845	6.9	6.4	1.4	39.9	27	556	444	1.1	4.4	13.4	289	3.7	293	7.9187	124.504	3.303	0.454	301.734	2.588
7	2	29	77	184			60.3425	16.6575	1.5	2	1.3	47	270	522	351	1.7	4	15.1	176	6.4	281	13.5555	179.381	4.4939	0.5787	387.523	30.5
14	2	29	65	173			51.5647	13.4353	9.2	1.5	1.1	112	640	608	598		5	14.4	133	7.2	546	8.6417	157.566	3.88	0.8579	322.785	1.763
4	2	29	75.8	180	57.608	18.192	58.7821	17.0179	5.7	4.6	1.1	35.1	63	648	207	1.8	4.6	14.1
15	2	30	58	176			48.661	9.339	1.2		10.8		78	623	307				397	6.7	233	2.559	171.977	5.6644	0.6696	362.185	55.95
15	2	30	63	175			51.0041	11.9959	5.1	7.5	2.1		116	800	1539				280	4.7	225	6.9205	122.077	2.4549	0.533	293.948	71.48
15	2	30	56	179			48.3358	7.6642	4.4		12.4		34	784	836		4.3	14.4	858	5	404	4.0846	218.867	5.5631	0.7234	192.383	24.53
10	2	30	75.5	169			56.038	19.462	2.9	2.6	1.3	189	5	843	286	2.8	4.4	12.6	141	6.2	306	9.17	117.9	3.26	0.38	199	10.8
4	2	30	67.6	173	54.756	12.844	52.9055	14.6945	7.2	5.1	2.7	48.4	428	351	249	1.8	4.6	14.9
15	2	31	61	159			46.2063	14.7937	3.7		2.5			658	2676		5	15.3	312	5.3	287	5.917	209.381	4.3207	0.8503	294.09	4.98
7	2	31	78	172	60.06	17.94	58.0334	19.9666	3.4	2.5	1.6	52	83	683	381		4.6	13.6	265	3.7	310	9.4638	225.475	3.5716	0.714	314.901	0.023
15	2	32	70	173			54.1432	15.8568	3.6		3.7		148	659	313				384	6.1	244	5.7142	238.22	4.6279	0.8474	327.601	2.845
15	2	32	65	174			51.8001	13.1999	3.3	3.9	1.1		1	511	459		4.8	15.2	64	4	323	1.3386	113.822	2.5041	0.367	254.805	20.59
10	2	32	58	168			46.7778	11.2222	8	5.6	1.3	66	366	414	311	1.2	4.3	11.12	341	4.6	211	7.91	110.4	2.86	0.32	156.6	0.377
15	2	33	57	169	48.45	8.55	46.4975	10.5025	0	0	0.9	131	6	1177	3076	13.9	3.7	13.6	160	5.4	368	4.9		3.07	0.51	298.2	97.1
14	2	33	58	168			46.7778	11.2222	1.3	5.1	1.1		54	420	539	4.4	4.8	12.4	234	4.3	190	13.3376	205.175	4.3142	0.6235	199.448	10.45
4	2	33		168					8.2	4.4	2.5	46	228	362	388	3.7	4.8	14.2	194	2.5	157	6.9155	80.1426	2.2397	0.412	150.281	2.292
7	2	34	66	175			52.5512	13.4488	20.7	13.9	2.9	40.2	719	632	589	0.9	5.3	17.2	326	3.5	329	7.2025	105.278	4.2459	0.5136	307.378	18.33
14	2	34	65	169			50.6231	14.3769	3.6			69	217	191	4.3			13.5	391	4.8	247	10.5241	163.858	3.0519	0.5987	231.909	0.711
4	2	34	63	168	47.88	15.12	49.3563	13.6437	0.9	2		196	30	683	994	3.4	4.6	14.2
15	2	35	94.6	183	70.004	24.596	69.1834	25.4166	0.4	1.8	0.8	80	132	769	344	3.3	3.8	15.1	172	5.7	384	5.45		4.24	0.6	264.7	2.7
15	2	35	54	165			44.0088	9.9912	2.5		1.7		388	526	448				378	4.8	343	4.2599	154.814	4.3364	0.75	368.125	30.72
15	2	35	69	180			55.2753	13.7247	3		5.1		44	418	345				544	5.3	200	8.3491	222.744	4.4835	1.0739	251.819	8.967
7	2	35	87	186			65.9703	21.0297	6.5	4.5	2.1	36.1	402	658	636	1.6	4.7	15.3	225	3.8	334	2.9251	82.3522	3.6981	0.3819	401.235	2.371
7	2	35	58	168			46.7778	11.2222	0	0.4	0.6	50.6	0	978	501		3.7	10.7	125	3.3	375	2.6112	52.736	2.3735	0.1874	312.597	6.161
15	2	36	65	166			49.9169	15.0831	5.9	6.9	2		437	472	934				200	4.1	214	6.4047	140.484	3.0635	0.6438	377.643	6.494
7	2	36	59	160	40.12	18.88	45.4103	13.5897	0.4	1.5	1.2	41	0	783	602	2.4	5.1	13.9	145	4.1	438	7.6111	159.185	2.4426	0.3885	340.839	7.713
15	2	37	47.6	156	40.936	6.664	38.5897	9.01028	0	1.3	1.8	79.3	66	1122	633	6.4	3.7	12.9	732	5.4	243	11.29		5.73	0.86	203.1	29.6

## Sheet: Men (without thyrotoxic)
Gender	sport	Age	weight	height	LBM	Fat Mass	eLBM	eFM	LH	FSH	Testo	SHBG	Oestradiol	Cortisol	Prolactin	TSH	fT3	fT4	IGF-bp2	IGF-bp3	als	osteo	picp	ictp	piiinp	IGF-I	gh
1	11	15	72	198			74.2686	-2.2686		0.9	13.8		56	175	262	4	6.2	12.8	384	4.4	227	14.31	526.6	24.21	2.02	362.3	7.446
1	4	16	56.8		52.256	4.544			7.7	3.2	19.3	33.7	93	747	222	0.7	5.6	17.9
1	4	16	95	195	87.4	7.6	83.5585	11.4415	4.1		15.2	29.6	22	554	205		4.7	14
1	15	17	62.8	178	58.404	4.396	61.4684	1.33156	8.2	5.2	14.8	31.2	240	910	1194	3	4.5	13.1	247	5.4	259	10.39		9.13	0.98	478.2	146.6
1	3	17	67	181			64.6851	2.3149	1.3	1	13.2		44	732	265	2	6.3	14	155	7.5	343	24.3944	315.341	15.0924	1.5828	664.893	21.63
1	4	17	69.6	176	64.728	4.872	63.7381	5.86192	1.4	2.2	2.3	52.2	357	796	697	2.4	5	12.7
1	4	17	69.6	176	64.728	4.872	63.7381	5.86192				12.5							172	4.4	434	14.0076	158.069	7.5446	0.8715	611.883	68.26
1	4	17	79.4	183	71.46	7.94	71.2436	8.15638	2.8	3	16.7	46.8	6	143	139	2	5.4	18
1	4	17	67.2	173	59.808	7.392	61.3491	5.85094	3.6	3.6	19.2	23.7	35	691	195	1.1	5.2	14.2
1	4	17	86	184	78.26	7.74	74.7068	11.2932	5.5	4.5	24	20	78	513	210	2.3	4.3	14.2
1	3	18	62	180			61.9576	0.0424	4.6	3.1	23.9		42	265	604		5.8	16	179	6.8	402	24.5409	288.934	9.2716	1.3077	537.638	0.59
1	13	18	83	186			74.1844	8.8156	11.1	4.5	28.4		70	626	605	10.6	7.9	17.8	115	5.3	324	12.4057	191.721	9.2635	0.7655	490.87	0.619
1	3	18	66.6	167.5			58.7164	7.88357	2	1.7	15	19.4	257	469	291	1.6	5.3	13.4
1	4	18	71.2	173	61.944	9.256	63.1883	8.01174				26.9							319	4.2	362	10.3373	218.716	8.045	0.9589	528.538	66.35
1	4	18	71.2	173	61.944	9.256	63.1883	8.01174	1.8	4.8	5.1	11.8	12	751	624	1.6	5.1	13.6
1	11	18	85	178			71.676	13.324	1.7	1.3	8.5		84	705	455	4.9	6.3	16.9	131	5.9	495	16.23	314.9	13.64	0.94	574.2	22.67
1	4	18	75.4		68.614	6.786			5.7	3	12.5	26.5	66	629	239	2.6	4.8	19.2
1	4	18	81.2	181	69.832	11.368	71.2143	9.98574	4.7	1.3	24.2	40.7	143	416	129	1	5.4	19.6
1	4	18	75	182	69.75	5.25	68.792	6.208	3.2	7.4	24.1	40.9	175	470	200	2	5	21.5
1	4	18	76.4	187	67.996	8.404	71.5782	4.82178	4.6	8.1	17.3	26	30	612	241	2.6	5.1	15.5
1	4	18		198					4	3	16.5	27.2	43	227	252	3.2	4.8	16.7
1	4	18	82.2	189	73.158	9.042	75.1021	7.09794	3.6	3.6	12.7	19.2	14	507	187	2.4	5.1	18.3
1	4	18	74.2	176	69.006	5.194	65.8532	8.34684	4.2	8.6	17.9	23.7	33	393	112	1		15.4
1	15	19	80	180.3			70.3625	9.63745	2.8	3.2	10.5	48.2	267	874	878	0.7	4.6	20.1	371	5.5	288	17.91		7.79	1.01	322.2	61.5
1	15	19	79.4		73.048	6.352			3.7	5	9.2	35.4	142	532	426	1.4	5.2	14.9	98	3.8	219	16.64		10.28	1.11	394	0.7
1	15	19	69.4	174	65.236	4.164	62.7891	6.61088	7.2	2.2	25.2	27.1	217	1041	1428	4.2	5.3	10.7	182	4.8	264	14.12		8.82	1.24	417	117.5
1	3	19	87	191			78.1661	8.8339	2.9	5.7	15.7		82	415	212		5.6	17.5	211	6	289	14.6261	158.181	5.9251	0.7395	388.89	0.287
1	14	19	73	182			67.8724	5.1276	3.2	3	20		22	531	337	3.9	5.6	15.9	226	5.6	259	17.9171	219.278	8.0017	0.9471	380.373	6.941
1	13	19	86	180			72.9928	13.0072	2.7	0.8	11.6		45	109	262	4	6.4	12.2	94	5.9	283	14.9042	224.409	5.4222	0.6154	478.973	0.536
1	4	19	69	192			70.3182	-1.3182	3.8	5.4	23.1		49	134	205	2.2	5.1	14.3	155	6.3	393	10.5389	293.531	4.4103	0.6114	382.497	0.243
1	4	19	82	192			76.2956	5.7044	2.6	3.1	11.1		14	270	353	2.7	5.8	16.6	115	6.9	262	8.6705	159.384	6.9885	0.7867	524.355	0.405
1	4	19	80	188			73.662	6.338	3.4	3.9	9.6		11	324	146	3.1	5.5	14.8	119	7.7	394	10.6424	173.086	5.2207	0.499	482.572	0.31
1	3	19	80.6	182.5			71.5811	9.01887	5.5	1.4	13.8	15.3	79	447	251	2	5.4	16.3	152	3.7	284	17.6018	231.94	6.6117	0.833	392.229	0.4
1	4	19	69	182	64.86	4.14	66.0332	2.9668	4.6	3.2	29.7	32	24	692	263	2.3	5.3	13.4
1	4	19	70.8	178	68.676	2.124	65.1468	5.65316	3	4.4	8.7	24.1	27	509	265	2.1	4.8	13.2	284	3.7	231	5.2547	171.62	6.2344	0.4575	201.779	24.06
1	4	19	69.8	179	59.33	10.47	65.1155	4.68446	4	3.1	15.2	20.1	91	711	412	1.9	4.5	15.9
1	4	19	67.4	173	62.682	4.718	61.441	5.95898	2.8	5	20.2	41.1	78	290	161	1.4	5.1	15.2
1	4	19	88.4	197	80.444	7.956	81.3808	7.01918	4.1	4.9	15.1	23.8	173	556	426		5.2	18.3
1	4	19	76.2	197	72.39	3.81	75.7713	0.42874	5.9	9	16.4	23.8	40	641	320	3.4	5.4	15.4
1	4	19	82.4	190	73.336	9.064	75.6225	6.77748	5.5	5.6	14.1	28.3	138	587	118	2.2	5	19.8
1	4	19	75.4	187	69.368	6.032	71.1184	4.28158	6	6.4	21.2	21.3	23	489	219	1.6	4.9	18.5
1	4	19	81	184	72.9	8.1	72.4078	8.5922	3.2	3.9	24.9	19.2	19	457	268	1.6	5.3	19.6
1	15	20	60	168	55.8	4.2	55.896	4.104	4.6	1.9	21.6	28.1	225	841	234	1.7	4.6	13.2	176	4.4	245	8.22		7.28	1.15	339	48.4
1	15	20	64	170	61.44	2.56	58.5922	5.4078	3	2.9	11.6	29.8	191	546	627	2.6	5.1	14.2	142	4.3	204	14.95		10.67	1.15	481	69.4
1	15	20	64.8	172	59.616	5.184	59.817	4.98296	3.6	5.5	28.4	45.4	226	733	323		4.4	14.6	56	2.7	203	10.8		5.26	0.55	342.9	13.2
1	2	20	74	182			68.3322	5.6678	4.4	2.5	23.2		50	351	140	2.4	5.4	16.8	282	4.8	221	13.7968	275.338	6.4614	0.6663	340.48	8.067
1	2	20	84	186			74.6442	9.3558	6.3	3.1	15.2		72	525	243	2.3	5.8	11.6	135	8.8	276	15.4295	231.577	6.2243	0.9107	503.665	2.012
1	2	20	90	196			81.688	8.312	2.7	6.3	17.1		130	440	112	4.8	5.6	17.4	142	7	356	20.4932	190.772	5.7405	0.7149	681.524	9.726
1	13	20							2.5	5	12.2		0	636	329	3.8	5.7	13.6	176	5.6	274	12.7544	258.403	5.4855	0.5569	323.821	0.277
1	13	20	88	186			76.4834	11.5166	4.4	3.1	22		33	427	354	5.4	6.4	16	167	5.3	381	15.5028	184.103	7.5648	0.7051	469.946	2.393
1	13	20	93	190			80.4964	12.5036	4.9	6.7	17.5		12	52	129	2.8	6.2	13.9	183	5.1	276	16.571	259.031	8.9271	0.8203	311.675	0.394
1	4	20	100	198			87.143	12.857	7.4	1.9	8.3		100	526	331	2.3	6.2	17.8	90	7.3	463	9.6201	127.441	5.935	0.9598	697.946	15.66
1	4	20	85	185			74.6755	10.3245	4.4	3.4	9.3		30	335	170	1.8	6.5	15.4	226	5.9	310	13.7609	256.484	5.8214	0.8103	538.034	0.196
1	4	20	75	183			69.2205	5.7795	4.3	4.7	9.3		26	172	110	2	5	14.2	244	5.6	244	13.3262	208.575	9.754	1.0408	304.369	0.217
1	4	20	79	178			68.9172	10.0828	6.3	5	11.2		39	214	130	1.1	6.1	20.9	154	7.2	351	10.906	178.951	4.9244	0.8426	464.121	0.219
1	15	20	75	188			71.363	3.637	4.9		10.6		85	699	815				338	5.5	207	13.8347	115.827	9.1066	0.9323	511.752	2.239
1	15	20	68	186			67.2874	0.7126	5.1		3.8		114	688	1465		4.9	11.7	425	3.4	238	11.2968	125.584	6.7912	0.6498	189.752	0.227
1	15	20	69	181			65.6047	3.3953	4.2		2.6		454	276	212		5.4	14.7	215	5	231	11.1001	161.518	6.2848	0.727	298.543	2.04
1	4	20	70	183			66.9215	3.0785	3.8	5.3	16.6	21	60	494	170	1.5	5.5	16.2	172	4.5	337	13.7352	189.371	4.9652	0.6191	329.043	21.03
1	6	20	74.2	184	63.07	11.13	69.2812	4.91884	4	3.2	27.2		0	557	132		5.7	10.7	470	3.3	261	15.6386	176.252	6.664	0.6055	264.207	27.49
1	8	20	65	175			61.1945	3.8055	2.6	2.6	14.2	26	0	684	249	2.8	5.9	15.9	144	6.8	345	11.7	253	6.7	0.62	515.4	16.74
1	9	20	77	183			70.1401	6.8599	3.9	2.1	27	27	48	389	112	1.8	5.9	13.9	114	5.3	255	12.37	150.1	5.87	0.73	406.5	9.894
1	9	20	85	183			73.8185	11.1815	2.1	1.9	16	20	2	365	142	1.5	6.5	18.3	166	5.2	334	12.49	177.2	8.44	0.8	451.3	2.787
1	11	20	68	170			60.4314	7.5686	2.2	2.5	13.8	18	49	313	338		5.6	16.5	271	4	275	10.17	165.3	6.55	0.74	375.8	16.41
1	11	20	60	177			59.7525	0.2475	1.8	0.6	22	32	74	214	151	2.4	5.7	17.9	156	4.5	284	12.02	272.7	8.04	1	494.1	46.73
1	11	20	75	178			67.078	7.922	3.7	4.2	12.2		2	165	52	2.8	5.2	13.1	156	4.4	259	8.51	329.3	4.04	0.62	294.7	4.848
1	4	20	85	183	75.65	9.35	73.8185	11.1815	4.3	2.4	10.9	18.2	70	769	398	1.6	5.1	16.5
1	4	20	74.4	180	66.96	7.44	67.6591	6.74088	5.1	3.1	14.1	22.2	67	749	174	2.4	4.9	13.1
1	4	20	66	178	62.04	3.96	62.9398	3.0602	3.6	12.4	10.5	23	109	459	164	1.4	5	18.1
1	4	20	76	176	67.64	8.36	66.6808	9.3192	3	2.1	21.9	20.2	141	359	110	1.3	5.3	16.8
1	4	20	83	187	72.21	10.79	74.6129	8.3871	3.8	3.1	23.7	25.9	132	632	241	1.5	5	14.9
1	4	20	85	193.04	76.5	8.5	78.1206	6.87936	5.6	5.2	16.5	21.4	10	643	285	2.3	4.8	17.9
1	4	20	79.8	194	75.012	4.788	76.141	3.65896	2.3	8.8		44.6	18	516	392	0.9	5.6	17.3
1	4	20	76.4	180	64.94	11.46	68.5787	7.82128	3.2	3.8	12.7	25.6	1	478	262	2.1	5.5	13.1
1	15	21	81.8	180			71.0616	10.7384	3.9	2.7	23.7	35	286	888	449	2.6	4.8	16.5	345	5.8	310	16.3		8.86	1.04	405	5.9
1	15	21	86	185	79.98	6.02	75.1353	10.8647	1.9	10.9	6.3	34.9	137	797	446	3	4.9	16.6	151	5.4	290	14.87		7.28	0.78	468.7	30.6
1	12	21		183					3.9	3.3	14.3		51	255	221		5.4	14	220	4.9	182	11.0262	167.445	4.0385	0.6125	266.145	0.282
1	2	21	85	184			74.247	10.753	4.4	1.8	13.8		128	387	149	2.7	5.8	15.5	119	7.2	407	14.3551	221.1	5.7182	0.7583	638.843	0.645
1	2	21	72	182			67.4126	4.5874	7.9	12.6	22.7		62	825	532	1.6	5.8	13.7	246	5.7	273	9.1695	145.631	5.6013	0.7899	433.065	16.46
1	2	21	80	188			73.662	6.338	3	1.3	18.9		76	768	269	1.5	5.1	13.8	232	4.2	217	10.1336	228.456	6.4178	0.8834	317.547	7.111
1	2	21	75	188			71.363	3.637	2.7	6.5	16.3		84	172	97	0.7	5	20	216	5.5	374	17.1354	225.162	4.6212	0.7059	506.883	0.272
1	3	21	76	180			68.3948	7.6052	5	2.1	16.5		159	441	303		6.1	17.6	203	5.7	303	10.3731	165.436	4.1709	0.6218	425.236	2.041
1	3	21	68	175			62.5739	5.4261	1.8	2.6	10.7		26	134	194		5.3	13.8	156	5.1	239	14.1155	201.222	4.6802	0.8475	244.58	0.538
1	14	21	98	197			85.7949	12.2051	4.9	2.3	16.4		55	632	564	2.4	5.7	15.7	208	6.3	522	12.122	155.196	6.2195	0.9059	557.365	3.161
1	13	21	84	187			75.0727	8.9273	0.7	1.4	6.9		3	164	131	3.5	5.7	18	135	3.7	214	14.1333	288.588	5.4943	0.5959	283.818	7.121
1	4	21	85	184			74.247	10.753	5.7	3.7	7		42	359	123	1	5.8	19.7	191	7.1	491	11.7504	201.558	5.4241	0.9424	631.005	0.116
1	15	21	116	196			93.6428	22.3572	4.6		4.7		96	555	335				123	5.1	321	9.1321	142.187	3.396	0.4545	565.821	0.444
1	15	21	83	192			76.7554	6.2446	8.8	5.1	18.7		69	291	142				299	3.9	186	13.2755	225.647	6.569	0.9052	310.906	0.26
1	4	21	78.8	183	74.072	4.728	70.9677	7.83226	4.2	12.6	11.3	16.7	0	368	363	1.2	6.1	19
1	4	21	76.4	185	71.816	4.584	70.7212	5.67878	2.9	6.2	15.7	32.4	12	410	345	5	5.1	12.4	198	3.9	275	11.8464	107.988	4.9806	0.5698	325.435	3.934
1	6	21	93	184	77.19	15.81	77.9254	15.0746	4	2.4	11.5	14	0	501	222	7.2	5	13.5	125	5	440	12.1784	134.913	5.9696	0.6755	565.226	5.718
1	6	21	84.2	184	71.57	12.63	73.8792	10.3208	6.3	2.6	28.6	24.6	15	238	193	4	5.3	14.5	223	3.8	267	13.8015	183.901	4.4185	0.5056	432.445	4.274
1	7	21	70	183			66.9215	3.0785	2.8	0.3	10.8	24.9	16	786	413	1.9	5.5	13.7	260	4	293	6.1311	197.178	5.873	0.6907	242.246	86.98
1	7	21	83	192			76.7554	6.2446		8.4	13.9	24.3	24	669	263				176	3.9	321	8.0689	204.08	5.4884	0.7516	413.51	41.83
1	7	21	81	185			72.8363	8.1637	4	4.5	7.9	26.5	0	581	211	1.3	5.5	11.7	186	3.9	341	6.214	155.094	6.9959	0.7479	421.069	8.472
1	10	21	76	178			67.5378	8.4622	2.9	1.8	17.6	72	41	523	362	4.3	5.4	15.8	210	5.2	331	12.0403	170.169	3.369	0.4428	263.096	3.781
1	10	21	83.1	188			75.0874	8.01262	7.3	5.7	27.5	40	108	624	574	3	4.9	13.6	236	5.1	240	20.0203	213.207	7.0489	0.8385	380.851	0.071
1	8	21	79	181			70.2027	8.7973	2.8	3.9	15.4	27	38	709	335	1.5	5.7	18.3	149	4.7	353	17.63	159.3	6.95	0.68	471.1	35.77
1	8	21	70	177			64.3505	5.6495	3.4	2	14	17	0	674	341	3.2	5.6	17.5	144	4.3	243	11.69	128.1	4.4	0.51	293.4	6.885
1	8	21	68	178			63.8594	4.1406	2.2	4.1	13.9	13	7	613	153	3.9	6.2	12.8	145	5.6	277	15.68	145.6	8.57	0.91	366.6	2.977
1	8	21	64	175			60.7347	3.2653	2.2	3	10.4	13	4	834	210	2	5.5	13.5	112	6	373	10.62	114.6	5.87	0.57	494.1	9.124
1	9	21	78	181			69.7429	8.2571	2.2	1.1	13.8	17	23	434	174	1.3	5.8	14.6	162	7.2	319	10.45	143.3	6.55	0.69	392.5	7.875
1	3	21	90	180			74.832	15.168	6.6	1.7	13.9	22	0	148	210	3.3	5.9	16	204	4.1	214	11.53	158.8	3.41	0.57	232	0.148
1	3	21	56	170			54.9138	1.0862	2.8	1.7	18	28	78	618	630	2.3	5.3	13.1	154	3.8	269	6.61	193	4.88	0.59	338.3	37.62
1	11	21	73	170			62.7304	10.2696	1.8	1.7	19.3		149	470	377	4	5.1	14.7	268	4.2	216	11.93	444	5.34	0.64	216	9.717
1	4	21	89	193	80.1	8.9	79.9427	9.0573	4.9	1.3	15.6	36.3	101	821	239	3.5	4.3	15
1	4	21	86.2	193	78.442	7.758	78.6553	7.54474	2.4	3.5	10.7	33.9	67	522	525		5.6	16.7
1	4	21	88.4	190	79.56	8.84	78.3813	10.0187	5.7	8.9	14.4	29.7	49	289	159	1.4	5.8	16.6
1	4	21	85	185	77.35	7.65	74.6755	10.3245	9.9	4.6	17.3	34.2	31	615	707	1.5	4.8	13.4
1	4	21	77.8	181	70.02	7.78	69.6509	8.14906	2.7	1	17.4	36	88	714	248	3.2	4.8	13.2
1	15	22	60	165			54.6105	5.3895	4.5	7.3	36.8	59.8	277	836	310	2.1	4.8	17.1	380	3.8		10.28		5.82	0.58	242.2	27.6
1	15	22	78	188			72.7424	5.2576	3.5	3.9	26.7	50.5	222	1140	969	1.4	4.8	17.4	394	5.8	297	15.64		8.3	0.67	411.4	48.2
1	15	22		174					7.3	3.5	19.5	31.1	202	827	205	1.7	4.5	11.8	147	4.4	222	10.15		4.55	0.88	344.2	14
1	12	22	72	174			63.9846	8.0154	2.5	1	10.2		62	617	400		5.7	17.6	178	5.6	211	11.3863	94.1207	4.9195	0.7332	446.682	7.603
1	12	22	85	185			74.6755	10.3245	3.1	2.5	11.3		11	460	222		6.8	14	251	4.8	234	14.552	134.794	5.0319	0.5902	275.518	1.792
1	2	22	90	191			79.5455	10.4545	1.8	7.3	13.7		48	388	241	1.9	5.5	15.4	241	6.9	258	12.456	143.494	4.727	0.598	365.862	0.551
1	2	22	87	202			82.8796	4.1204	4.2	13.9	18.6		85	223	265	4.8	5.2	16.6	156	4.4	195	11.5676	164.78	5.3028	0.7267	366.933	0.341
1	2	22	90	190			79.117	10.883	4.9	2.3	9.9		89	331	153	2.7	4.5	15.9	317	5	178	13.2789	232.732	3.7165	0.5455	333.146	23.33
1	2	22	75	178			67.078	7.922	2.3	0.8	15.8		41	417	190	4.1	5.7	16	143	6.6	262	15.0949	181.843	4.9996	0.7072	459.52	0.693
1	3	22	88	190			78.1974	9.8026	2.4		10.4		42	379	343				129	5.5	254	14.437	98.6967	5.7513	0.6865	425.175	6.057
1	4	22	90	190			79.117	10.883	2.5	5.1	16.2		66	706	752	3.5	5.2	12.1	188	5.6	288	10.6672	131.644	5.9321	0.7898	400.253	41.37
1	4	22	86	176			71.2788	14.7212	3.8	3	11.9		38	178	126	2.7	5.6	17.2	147	5.4	441	6.6478	103.706	3.6107	0.5665	414.322	0.306
1	4	22	85	185			74.6755	10.3245	5.6	5.2	19.7		11	400	104	2	5.9	16.3	107	7.7	407	11.849	179.687	5.09	0.7337	533.525	0.222
1	15	22	93	196			83.0674	9.9326	6.2		12.7		82	641	420				190	4.1	277	8.6151	223.227	8.5521	0.9763	445.787	63.41
1	15	22	84	185			74.2157	9.7843	4		15.9		123	753	731				235	5.9	234	7.2599	131.99	6.7337	0.8864	327.837	82.62
1	3	22	81	190			74.9788	6.0212	2.9	4.5	17	24.1	169	493	307	1.6	5.4	15.5
1	3	22	74.3	177.5			66.5419	7.75811	2.8	3	25.2	30.5	126	418	413	4.3	4.9	14.5	225	4.4	313	16.4505	274.461	5.0084	0.7651	298.453	1.391
1	4	22		181					2	2.5	13.4	23.6	74	372	153	1.2	5.1	13.4	162	4.5	332	10.9141	134.326	5.2707	0.5972	448.846	13.79
1	4	22	78		72.54	5.46			3.5	3.5	12.4	26	27	496	171	5.7	4.5	11.6	189	4.1	317	5.6074	112.485	4.9124	0.5412	383.782	40.25
1	4	22	71.4	178	65.688	5.712	65.4227	5.97728	4.9	2.7	18.2	32.1	122	412	221	2	4.8	15.4	242	4	295	6.8644	88.1378	3.7835	0.4483	277.051	10.48
1	6	22	76.2	186	67.818	8.382	71.0578	5.14224	3.9	1.5	22.1	27	12	584	141	1.3	5.2	11.4
1	7	22	70.5	180			65.8659	4.6341	7.7	13	3.2	33.7	32	523	198	1.1	5.1	14	257	4.6	378	7.5744	138.364	4.6111	0.4276	400.315	6.006
1	7	22	90	197	79.2	10.8	82.1165	7.8835	1	5.1	8.2	23.3	0	401	146	1.8	6.2	11.1	141	4.2	317	8.2959	208.825	6.9028	0.8438	385.836	0.333
1	7	22	103.5	203			90.8948	12.6052	4.1	4.5	41	23	45	571	390	3.9	5.5	11.5	165	3.9	350	15.4493	263.26	8.0852	1.1093	515.268	60.68
1	7	22	70	178			64.779	5.221	8.8	10.4	1.9	144	222	936	414	1.5	4.4	13.1	293	6	332	12.8067	160.744	4.7814	0.6968	343.596	4.941
1	3	22	71	174			63.5248	7.4752	1.1	2.1	9.5	33	15	522	260	4.3	5.3	17.9	315	3.8	271	3.2006	312.675	11.8558	0.1633	247.04	0.162
1	9	22	82	180			71.1536	10.8464	3	1.8	17.2	13	5	472	100	2.1	6.3	18.9	93	4.9	253	10.21	117	5.77	0.57	385.2	1.663
1	9	22	79	179			69.3457	9.6543	3.9	4.1	22.1	44	25	424	219	1.8	5.8	18.5	283	4.2	246	15.74	281.3	8.34	0.71	399.8	11.16
1	9	22	82	188			74.5816	7.4184	3.3	4.5	20.8	25	13	281	135	1.8	6.1	13.9	140	4.8	261	14.13	146.9	6.21	0.66	452	5.325
1	11	22	75	176			66.221	8.779	1.9	3.9	16.1	24	36	600	186	1.3	5.5	14.6	147	4.9	302	11.67	143.6	5.73	0.78	327.7	3.06
1	11	22	71	175			63.9533	7.0467	1.6	3	9.7		76	357	337	2.1	5.7	15.2	308	3.7	203	11.98	200.4	6.06	0.72	218.4	7.844
1	4	22	81.5	185	75.795	5.705	73.0662	8.4338	2.5	3.2	12.2	37.2	99	284	208	5	4.7	13.9
1	4	22	77.8	182	72.354	5.446	70.0794	7.72056	4.2	1.3	10.2	22.5	79	361	171	3.1	5.2	13.6
1	4	22	69	178	62.1	6.9	64.3192	4.6808	5.5	5.9	19	23.3	13	617	278	2.4	4.7	16.4
1	4	22	83	188	74.7	8.3	75.0414	7.9586	2.2	3.4	14.8	39.9	0	137	71	0.6	4.4	14.3
1	4	22	67.6	173	62.192	5.408	61.533	6.06702	8.8	7.3	21.6	24.6	49	733	416	2.2	4.9	17.8
1	4	22	77.6	186	71.392	6.208	71.7015	5.89852	4.3	5	26.6	43.7	31	743	538	2.5	5.4	18
1	4	22	85.6	197	79.608	5.992	80.0934	5.50662	3.3	2.4		36.1	19	194	204	1.5	5.3	21.6
1	4	22	77	187	71.61	5.39	71.8541	5.1459	3.2	6.1	8.3	32.5	32	608	322	2	5.7	19.9
1	4	22	74.2	189	69.748	4.452	71.4237	2.77634	2	1.7	12.3	23.6	68	560	288	2.7	5.5	16.1
1	15	23	83.2	192	76.544	6.656	76.8474	6.35264	2.6	1.3	20.2	31.8	234	388	256	2.2	4.5	17.1	298	4.7	249	13.04		6.2	0.77	342.3	1.5
1	15	23	68.9	183			66.4157	2.48428	6.4	8.3	8.4	31.5	177	464	160	1	4.3	14	107	4.6	260	9.27		3.4	0.41	447.8	1.5
1	15	23	84.2	189	79.148	5.052	76.0217	8.17834	1.5	2.1	2.8	26.3	232	1217	687		5.4	23.4	367	4.3	212	14.56		6.19	0.82	297.2	41.1
1	15	23	68	167			59.1459	8.8541	1.9	3	15.1	29.6	90	540	309	2.1	5.4	16	146	3.7	189	12.32		6.5	0.66	316.2	16.9
1	15	23	88	189	79.2	8.8	77.7689	10.2311	2.8	1.6	3.9	31.1	240	227	226	0.9	6.5	14.4	144	5.1	292	12.02		4.01	0.55	412.4	11
1	12	23	74	170			63.1902	10.8098	9.8	4.9	15.9		57	420	397		6.4	14.7	151	4.1	470	12.7578	175.644	4.6489	0.7	264.474	0.116
1	12	23	81	180			70.6938	10.3062	2.3	3.3	6.6		83	429	293	3	5.3	15.1	186	6	298	10.8506	122.834	5.6788	0.7422	412.51	0.654
1	2	23	87	193			79.0231	7.9769	2.8	7.8	17.8		90	460	119	1.5	4.2	12.4	243	5.8	203	12.9301	196.714	4.8611	0.7053	279.038	1.568
1	2	23	85	190			76.818	8.182	6.4	5.1	17.9		63	958	6.5	1.6	6	16.5	218	5.5	211	10.8718	131.819	5.9984	0.7475	317.956	42.43
1	14	23	84	195			78.5007	5.4993	1.4	0.9	5		62	291	178	3.8	5.8	16.3	288	5.2	315	13.4444	150.068	5.1524	0.6763	239.633	0.022
1	13	23	87	180			73.4526	13.5474	2.3	25	8.4		34	753	799	1.8	6.4	11.5	130	5.9	236	12.4688	277.353	7.4566	0.8171	440.351	4.95
1	13	23	72	169			61.8421	10.1579	5.5	22	9		15	507	325	8.2	5.5	18.4	152	5	220	13.2336	124.573	4.4219	0.4911	210.184	1.242
1	13	23	93	187			79.2109	13.7891	2.7	3.1	15.2		85	732	593	3	5.1	13.9	188	5.7	320	16.802	160.194	6.068	0.6466	366.464	2.413
1	13	23	83	179			71.1849	11.8151	2.3	1.5	8.9		19	520	262	13.8	5.6	10.7	126	4.9	215	18.6455	200.835	4.8011	0.6145	315.839	0.198
1	13	23	86	185			75.1353	10.8647	2.2	6.1	11.3		42	448	216	4.5	6.7	16.8	198	4.4	275	14.7708	303.638	6.6666	0.5831	227.048	0.4
1	4	23	76	184			70.1088	5.8912	2.5	1.8	11.7		33	440	193	1.8	5.9	16	213	5.3	267	11.8056	161.849	4.1844	0.5938	398.289	8.063
1	4	23	83	185			73.7559	9.2441	3.7	1.8	11.3		5	344	223	2.4	4.8	15.7	248	4.9	234	11.2058	245.422	5.2251	0.721	363.846	0.515
1	15	23	76	182			69.2518	6.7482											200	4.8	258	13.5773	186.039	6.1786	0.7063	524.573	12.41
1	15	23	65	175			61.1945	3.8055	0.9		5		44	961	2715				279	7.2	402	6.9611	203.979	5.5871	0.7279	391.25	51.34
1	15	23	74	184			69.1892	4.8108	4.4	3.1	16.3		97	286	260				356	4.3	203	12.8715	205.462	4.5073	0.6243	228.526	1.122
1	15	23	79	186			72.3452	6.6548	4.6		19.6			516	416			16.3	134	4	218	7.4966	183.229	4.5747	0.7026	351.051	2.059
1	4	23	68.8	172	59.168	9.632	61.6562	7.14376	3.3	3.6	24.4	22.1	31	638	297	1.9	6	15.8
1	4	23		176					2.4	2.7	13.4	26	0	494	412	1.6	4.7	11.8	183	4.4	335	11.6884	187.381	4.128	0.4976	415.798	24.77
1	4	23	113.2	198	96.22	16.98	93.2124	19.9876	2.8	5.6	14.9	15	50	472	265	1.6	5.1	15.3	144	5.8	506	9.2698	118.838	4.9451	0.7351	612.045	11.92
1	7	23	86	190	75.68	10.32	77.2778	8.7222	3	2.6	17.7	19.4	17	504	341				240	4.4	370	5.6272	209.163	4.7393	0.6844	411.092	1.514
1	7	23	56	167			53.6283	2.3717	3.5	3.8	1.7	105.3	151	592	337	4.9	5.6	15.3	731	3.6	271	5.8132	111.596	4.8306	0.4863	190.107	4.274
1	7	23	94.95	193	82.6065	12.3435	82.6785	12.2715	2.6	2.4	28.8	22	84	389	239	4.7	5.6	15.3	236	4.3	299	14.9146	199.696	7.59	0.6827	396.07	67.53
1	8	23	69	176			63.4622	5.5378	4	6.7	22.1	43	0	584	211	1.4	6.5	15	246	4.9	240	11.43	243.1	3.08	0.45	227.2	2.094
1	8	23	75	182			68.792	6.208	0.9	1.9	15.5	27	136	690	229	1.8	5.4	17.2	206	5.1	248	12.4	86.1	3.84	0.35	407.8	2.356
1	8	23	76	183			69.6803	6.3197	1.9	2.2	14	32	0	613	298	6	5.8	12.5	153	5.6	282	13.7	155.7	4.62	0.57	371.8	3.534
1	9	23	69	175			63.0337	5.9663	1.6	2.2	20.5	27	20	497	145	1.7	5.9	13.6	121	5	241	13.98	227.9	5.51	0.5	239.7	1.68
1	9	23	84	179			71.6447	12.3553	3.5	1.4	17	23	35	589	119	1.6	5.4	16.3	164	4.3	293	11.05	171	4.46	0.62	375.5	6.831
1	9	23	75	183			69.2205	5.7795	2	2.4	15.2	13	42	372	152	3.7	5.7	17.3	246	5.1	360	21.38	324.8	7.4	0.8	365.8	2.364
1	3	23	78	170			65.0294	12.9706	7.1	18.9	10.6	17	37	533	601	1.7	4.7	15.5	185	4.3	302	11.07	175.4	5.09	0.62	324.9	7.218
1	3	23	65	178			62.48	2.52	2.9	3.1	22.9	18	127	325	185	1.9	5.4	14.9	173	4.7	256	12.13	96.5	8.35	0.76	412.9	1.397
1	11	23	88	180			73.9124	14.0876	2.9	3.6	18.2		114	365	229	2	5.6	13.5	156	4.3	233	10.89	247.2	5.14	0.58	382.1	28.19
1	4	23		185					3.2	4.3	13.6	47.4	111	691	325	2.8	6.1	18.1
1	4	23	71.6	187	69.452	2.148	69.3712	2.22882	5.9	2.2	13.2	34	57	509	230	1.4	5.1	14.7
1	4	23	82.8	185	72.864	9.936	73.6639	9.13606	3.6	1.4	12.9	20.3	52	735	304	1.8	4.9	15
1	15	24	55	172			55.311	-0.311	4.5	1.8	16.4	27.3	183	1219	6.3	2.5	4.9	14.3	170	6.1	321	11.64		5.7	0.85	465.4	119.3
1	15	24	81	180	75.33	5.67	70.6938	10.3062	3.1	5.2	11.9	56.7	177	616	251	2.6	4.6	16.9	467	3.5	206	10.26		4.04	0.44	213.6	34.9
1	15	24	72.6	181	68.97	3.63	67.26	5.34002	3	4.7	9.3	22.1	23	903	788	1.3	4.1	15.7	521	4.2	257	11.01		5.04	0.67	255.5	134.4
1	15	24	49.6	160.02	47.616	1.984	47.6947	1.90535	5.2	6.1	29.8	55.3	305	1210	1110	2.2	4.4	14.8	418	3.8	198	5.26		6.86	0.75	204.1
1	15	24		190					5.6	5	22.2	38.7	89	712	374	2.4	5	18.8	254	4.3		15.02		8.49	0.91	314.8	36
1	12	24	75	176			66.221	8.779	2.8	4.3	9.8		26	716	382	3	6.3	15	209	6.7	344	14.8457	201.324	4.8554	0.8669	321.03	20.06
1	2	24	96	192			82.7328	13.2672	3.7	1.8	12.4		128	457	820	3.9	5.9	17.4	144	4.7	182	14.9257	227.234	5.3093	0.7449	282.956	1.945
1	2	24	75	186			70.506	4.494	4.7	4	20		74	297	112	1.3	4.3	14.9	249	4.3	232	14.396	135.324	4.2525	0.5224	173.174	0.625
1	2	24		190					4.3	5.2	15.4		79	751	268	3.5	5.7	16.9	125	4.3	193	12.6833	186.503	4.5547	0.671	171.6	2.782
1	3	24		181					1.8	1.7	18.6		126	623	331	2.6	5.9	19.3	130	5.4	256	11.9226	136.805	4.8284	0.5272	343.921	1.153
1	13	24	83	179			71.1849	11.8151	3.8	1.9	14.3		104	441	289	3	5.2	13.8	361	6.2	238	17.2094	155.939	7.1487	0.9306	291.048	0.39
1	13	24	85	180			72.533	12.467	2.2	4.9	10.2		41	453	322	3.4	5.8	15.6	152	4.4	288	9.3995	188.426	4.5542	0.6338	302.313	0.436
1	4	24	90	190			79.117	10.883	5.5	11.7	11.1		32	546	214	1.5		16.2	115	6.1	276	10.8016	153.71	3.5955	0.6111	394.583	0.124
1	15	24	81	182			71.5508	9.4492	2	3.2	9.9		100	375	263		5	16	328	4.7	213	6.3965	210.599	8.1595	0.7433	267.01	1.576
1	15	24	76	174			65.8238	10.1762	3.4	2.9	16		78	577	703	2.3	5.7	16.3	167	3.4	142	7.4957	244.919	3.608	0.5849	218.77	61.59
1	15	24	63	175			60.2749	2.7251	3	3.1	13.7		39	615	481		5.2	14.6	309	6.3	239	7.217	235.035	5.0413	0.6673	315.919	68.03
1	15	24	67	183			65.5421	1.4579	3		9		0	879	519		5.5	12.4	237	3.8	187	4.3155	154.124	5.5379	0.6343	249.407	87.87
1	15	24	76	183			69.6803	6.3197	4.6		13.8		62	317	325				320	4.7	280	5.6809	293.002	5.3008	0.6465	412.122	42.76
1	15	24	71	189			69.9523	1.0477	2.3		9		20	595	399		5.5	14	352	4	189	8.4828	147.169	3.9007	0.4279	295.273	90.77
1	7	24	81	184	70.47	10.53	72.4078	8.5922	5.6	1.9	14.9	28.2	32	530	361	1.1	5.5	15.5	233	3.5	255	7.0236	157.211	4.889	0.5669	273.956	2.774
1	7	24	95	192			82.273	12.727	2.6	2.9	22	23.9	87	354	167	1.8	5.1	18	189	4.2	321	9.3287	104.537	4.1861	0.4719	361.583	0.402
1	10	24		177					4.7	3.2	12.8	35	1	496	185	2.1	4.2	14.5	229	3.3	210	9.2576	185.151	3.3635	0.4928	222.623	0.685
1	11	24	75	167			62.3645	12.6355	4.3	2	23.3	9	84	766	260	6.3	5.9	16.1	179	4.8	344	11.1	218.6	5.53	0.77	415.9	13.51
1	11	24	75	183			69.2205	5.7795	5.2	0.8	16.6	26	10	118	92	2.5	5.4	14.2	262	3.8	248	14.34	204.5	4.51	0.64	286.7	14.74
1	4	24	77.6	184	64.408	13.192	70.8445	6.75552	3	4.9	11.6	26	75	796	474	1.4	5.8	16.2
1	4	24	86.2	184	78.442	7.758	74.7988	11.4012	5.6	4.3	7.9	13.5	89	760	306	1.8	5.7	16.5
1	4	24	82.7	198	79.392	3.308	79.1885	3.51154	4.9	3	16	32.8	189	272	238	2	5.4	19.8
1	4	24	97.4	194	86.686	10.714	84.2335	13.1665	5.5	2.4	17.1	33.5	96	277	129	1.7	5.5	15.4
1	4	24	99.2						5.3	5.5	17.5	36.1	39	170	195	2.5	5.3	14.9
1	4	24	88.4	190	80.444	7.956	78.3813	10.0187	2.6	3.1	14	18.4	44	551	240	1.5	4.9	13.4
1	4	24	80.2	187	73.784	6.416	73.3255	6.87454	5.2	4.5	19.3	46	23	595	542	2.7	5.3	15.4
1	15	25	79	183	73.47	5.53	71.0597	7.9403			13	29							300	5	274	10.18		6.4	0.76	302.7	111.1
1	15	25	140.2	199	109.356	30.844	106.055	34.1445	0.6	2.6	5.5	25.2	175	238	193	1.3	4.7	16.9	88	5.8	352	8.01		4.39	0.59	520.9	0
1	15	25	109.2	184	87.36	21.84	85.3742	23.8258	8.9	5.1	4.2	22.3	151	216	242	1.7	4.4	15.5	100	5.1	346	8.67		4.68	0.6	470.4	0
1	15	25	60	197			68.3225	-8.3225	7.1	6	15.9	31.8	87	831	353	3.3	4.5	15.2	404	4.1	235	16.54		7.71	0.71	292.3
1	15	25	69.2	170	65.048	4.152	60.9832	8.21684	6.3	5.2	9.8	47.1	45	466	268	1.5	4.1	21.2	240	3.9	229	10.31		4.2	0.57	296.6	24.8
1	15	25		177					10.4	7.3	8.8	39.2	36	671	1026	3.9	5	17.2	227	5	225	12.66		5.32	0.63	255.4	8.6
1	15	25	92.8	180	86.304	6.496	76.1194	16.6806	3.9	2.3	3.9	37.2	66	440	223	1.4	4.5	18.9	242	3.2	143	7.77		2.19	0.35	184.1	14
1	12	25	80	180			70.234	9.766	1.7	2.1	13.3		115	841	658	4	7.4	17.7	171	9.1	421	14.5984	181.293	8.6571	0.7939	501.652	0.949
1	12	25	83	185			73.7559	9.2441	2.8	1.4	19.3		105	543	315		7.2	14.2	199	5.8	228	13.8241	169.601	5.3935	0.6732	344.265	0.78
1	2	25	83	190			75.8984	7.1016	5.4	2.4	13.4		57	634	3.7	3.2	6.3	15.6	154	5	269	10.7427	136.023	3.6577	0.5595	360.436	0.366
1	3	25	79	183			71.0597	7.9403	1.8		8.8		232	622	227				155	6	258	9.9961	134.433	3.121	0.5068	188.12	3.305
1	3	25	95	197			84.4155	10.5845	2.4	1.3	11.5		57	508	466		5	13.3	384	4.8	258	13.0024	225.929	5.7118	0.9105	301.075	11.02
1	14	25	91	192			80.4338	10.5662	2.6	2.2	22.4		223	486	399	4.4	5.4	13	215	6.6	353	10.5695	239.127	6.373	0.9093	427.84	0.256
1	14	25	96	189			81.4473	14.5527	5.9	1.8	27.4		120	6.9	150	2.4	5.6	12.5	283	5	250	9.6457	157.978	3.1084	0.5461	211.601	3.161
1	14	25	82	189			75.0101	6.9899	8.4	1.5	33.9		286	457	312	4	4.7	14	451	4.5	244	15.3293	197.927	4.7381	0.6763	290.144	4.56
1	14	25	108	197			90.3929	17.6071	5.6	2.8	21		47	362	76	1.9	5.2	17.3	521	6.5	329	13.3348	213.876	4.0486	0.7301	363.603	1.155
1	13	25	90	184			76.546	13.454	5.2	8.3	8.6		0	615	437	3.4	6.6	14.9	229	5.1	322	17.0747	194.622	6.3914	0.7374	408.095	0.536
1	13	25	84	184			73.7872	10.2128	2.3	3.7	14.3		36	339	191	0.9	5.3	17.1	232	6.4	232	17.2042	189.309	7.38	0.7221	368.992	1.246
1	13	25	83	184			73.3274	9.6726	3.7	1.3	18.2		80	575	328	2.9	5.1	15.1	243	5	197	12.7104	84.819	4.8771	0.4706	256.262	0.259
1	13	25	84	180			72.0732	11.9268	3.2	3	20.1		33	689	333	4.5	6.6	16	233	5.7	240	15.0393	197.223	7.2856	0.7566	335.29	1.876
1	13	25	85	180			72.533	12.467	2.1	4.6	9.2		32	523	299	2.9	6.7	16.5	237	4.4	267	12.4997	168.402	4.8028	0.5681	316.973	3.748
1	13	25	91	187			78.2913	12.7087	2.9	4.4	12.7		20	607	357	3.1	5.9	16.7	174	3.5	187	14.8946	211.358	5.8695	0.6668	198.523	0.557
1	13	25	79	178			68.9172	10.0828	1.9	2.7	9.4		17	410	250	4	5.3	13.5	172	5	211	10.3696	155.154	4.293	0.4886	203.214	0.665
1	4	25	76	178			67.5378	8.4622	4.3	2.5	16		19	275	205	2.4	5.1	14.2	230	5.8	230	10.6204	161.068	3.5901	0.7114	336.253	0.155
1	4	25	76	184			70.1088	5.8912	8	4.2	18.3		29	422	369	1.2	5.3	13.5	175	5.5	368	11.3147	227.555	4.9819	0.6345	292.172	1.8
1	15	25	143	191			103.915	39.0851	5.7	3.9	3.2		20	783	546		5	15	118	4	228	13.8734	120.788	3.7763	0.7439	290.95	0.199
1	15	25	86	190			77.2778	8.7222	2.6	2.7	11.3		37	851	389				308	5	217	8.1739	228.943	4.0632	0.5328	330.139	17.44
1	15	25	67	183			65.5421	1.4579	1.7		5.7			636	501		4.8	16.6	310	5.3	200	10.6708	302.592	7.9629	0.9037	267.953	43.3
1	3	25	80	185			72.3765	7.6235	3.5	1	15.6	28	50	456	163	2.4	5.1	14.4	214	3.8	247		247.108	6.1902	0.6802		9.269
1	4	25	81	181			71.1223	9.8777	4.9	3	21	30.8	61	611	391	1.7	4.9	16.3	221	4	263	11.1209	142.525	5.5508	0.5428	383.549	54.75
1	7	25	89	194			80.3712	8.6288	3.1	5.8	8.8	19.6	39	733	903	1.3	4.6	9.7	148	4.1	381	8.2426	245.367	4.9519	0.4418	367.465	57.09
1	7	25	100	190			83.715	16.285	4.3	13.4	18.4	33.9	20	446	129	0.9	5.8	14.9	321	3	360	7.5869	182.154	5.5282	0.6919	335.003	1.217
1	7	25	95.3	195	83.864	11.436	83.6964	11.6036	4.4	2.7	28.8	33	105	326	319	2.8	5.5	15	282	3.4	271	9.859	134.15	3.6025	0.5304	318.89	16.75
1	3	25	64	166			56.8782	7.1218	2.2	0.7	16.4	19	27	288	320	3	5.1	14.3	172	3.9	239	9.3	134.6	4.87	0.52	259.2	0.155
1	11	25	69	173			62.1767	6.8233	3.2	2	28.5		56	682	256	1.4	4.5	14.5	288	4.2	227	8.84	324.7	5.31	0.64	340.7	28.33
1	4	25	89.6	193	80.64	8.96	80.2186	9.38142	7.5	3.6	21.5	26.1	86	641	424	1.6	5.3	16.6
1	4	25	78.6	184	70.74	7.86	71.3043	7.29572	5.1	1	29.5	23.8	219	408	323	1.4	5.1	14.1
1	4	25	81.4	185	73.26	8.14	73.0202	8.37978	4.2	3.89	20.3	42.2	61	715	146	2.1	5.2	14.6
1	4	25	87	185	75.69	11.31	75.5951	11.4049	2	5.4	9.6	34.2	12	614	485		4.5	16.4
1	4	25	84.6	183	72.756	11.844	73.6346	10.9654	5.8	3.7	11.6	37.1	0	375	371	1.7	5	15.6
1	15	26	66.4	182	63.744	2.656	64.8377	1.56228	3.8	5.5	5.6	79.7	107	677	274	1.2	4.4	11.3	598	5.1	242	12.3		5.02	0.68	226.4	18.1
1	15	26	74.2	187	70.49	3.71	70.5667	3.63334	6.3	3	12.9	34.7	134	545	141	1.2	4.3	17.4	328	4.9	245	11.15		6.74	0.87	398	1.3
1	15	26	64.2	178	61.632	2.568	62.1122	2.08784	4.3	2.1	12.5	38.7	113	1043	597	3	4.8	12.8	264	5.2	281	14.64		5.12	0.65	293.5	13.4
1	15	26	78	199			77.4559	0.5441	2.3	3.1	7.3	35	171	307	147	1.4	4.2	18	194	5	247	16		4.5	0.66	331.2	0.5
1	3	26	72	177			65.2701	6.7299	1.8	4.9	23.8		55	659	434		5.9	19.2	219	5	254	9.732	180.791	4.8076	0.746	235.829	12.79
1	3	26	72	169			61.8421	10.1579	1.7	3.2	13.5		35	686	717		5.3	13	276	5	223	12.4942	158.834	3.8683	0.4911	238.019	7.478
1	14	26	84	182			72.9302	11.0698	2.2	2.2	11.7		171	563	415	2.6	5	15	183	5.8	323	9.2323	162.776	4.7356	0.6191	329.075	0.571
1	14	26	88	186			76.4834	11.5166	8.9	2.6	17		152	484	360	2.9	4.9	16.7	256	5	267	12.4669	164.976	4.7302	0.7313	223.082	8.592
1	14	26	94	192			81.8132	12.1868	7.1	2.7	14.3		81	500	317	3	5.6	13.5	194	4.4	270	8.4861	108.582	3.1804	0.4965	219.995	1.818
1	13	26	81	176			68.9798	12.0202	4.9	2.1	14.8		74	791	376	2	5.7	15.1	208	6.1	205	13.4609	173.4	5.9301	0.6401	301.64	0.374
1	4	26	94	189			80.5277	13.4723	5.9	11.1	5.1		0	308	127	1.6	5.1	14.7	234	7	346	7.9276	141.444	3.2138	0.5679	410.488	0.186
1	4	26	77	185			70.9971	6.0029	2.4	3.3	12		13	204	198	1.5	5.5	16.6	218	5.7	362	14.0873	175.186	4.2018	0.6555	433.27	0.361
1	15	26	64	183			64.1627	-0.1627	4.3		5.1		481	482	471		5.3	17.5	263	7.5	358	7.9106		5.5556	0.8218	304.192	45.22
1	15	26	116	189			90.6433	25.3567	1.1	4.2	3		29	655	593				106	5.5	257	6.67	200.691	3.3563	0.5867	272.093	0.309
1	4	26	93.5	192			81.5833	11.9167	4.3	2.9	20.5	36	57	425	175	1.3	5.2	15.7	172	4.6	386	11.0066	217.148	5.8219	0.703	367.321	31.8
1	6	26	81.2	182	69.832	11.368	71.6428	9.55724	4.6	1.3	24	18	51	667	451	1.5	4.5	12.8
1	7	26	92.5	198			83.6945	8.8055	2.9	1.3	26.4	33.4	81	484	276	2.2	6.3	13.7	430	3.2	279	8.8208	142.354	4.5437	0.562	232.806	38.31
1	7	26	82	195			77.5811	4.4189	8.6	6	7.6	28.1	0	810	644	2.4	4.7	13.9	425	4.7	457	10.1904	103.03	4.7551	0.5691	336.978	2.752
1	7	26	68	184			66.4304	1.5696	2.2	3.8	3.1	26	20	528	139	1.5	4.6	14	463	6	303	12.3789	191.649	3.6216	0.4694	308.991	9.95
1	3	26	69	174			62.6052	6.3948	1.1	2.4	6.8	34	45	1134	409	5.1	5.4	17.7	239	5.9	427	11.9832	209.369	4.3154	0.6303	397.343	0.164
1	3	26	75	184			69.649	5.351	2.2	3.1		31	118	777	633		4.4	12.2	346	5.2	329	13.2731	226.397	3.5126	0.6866	297.967	25.63
1	3	26	66	176			62.0828	3.9172	1.9	2.1	10.6	25	57	519	633	2.1	5.2	15.4	127	5.4	429	13.8945	183.307	4.2306	0.5147	348.234	0.231
1	7	26	88	176			72.1984	15.8016	4.3	9	0.8	28	24	767	275	1.8	4	12.9	233	5.1	215	10.3961	132.56	3.4728	0.4912	322.674	6.668
1	3	26	72	175			64.4131	7.5869	4.1	1.6	12.5	20	93	401	265	2.7	5.2	15.5	286	5.5	219	12.44	218.1	8	0.7	208.9	2.693
1	4	26	99.2	191	84.32	14.88	83.7757	15.4243	2.6	7.2	8	11.3	75	733	321	3.4	5.4	15.7
1	4	26	95.6	197	86.996	8.604	84.6914	10.9086	3.8	1.6	20.5	39.6	72	369	296	2.5	5.4	14.6
1	15	27	86	188	75.68	10.32	76.4208	9.5792	6.3	5.4	7.5	28.6	3.9	501	373	1.5	4.8	15.8	264	3.4	216	14.22		3.77	0.54	238.6	3.1
1	15	27	67.8	178	64.41	3.39	63.7674	4.03256	4.5	3	26	52.8	233	1062	627	1.5	6.2	13.2	641	5.1	244	14.24		5.69	0.88	335	55.6
1	15	27	62	171	59.52	2.48	58.1011	3.8989	2.8	4.1	23.8	48.3	264	1221	346	2.3	4.9	13.9	249	5	295	7.7		3.71	0.53	319.5	91.5
1	14	27	86	183			74.2783	11.7217	8	4.6	25.2		53	705	389	1.9	5.4	12.7	307	6.5	265	11.9668	222.026	6.2276	0.8938	452.478	3.75
1	14	27	94	189			80.5277	13.4723	7	4.8	18.1		67	565	237	5.6	6.1	16.1	225	5.8	362	9.959	176.961	4.3244	0.589	282.938	0.241
1	14	27	77	178			67.9976	9.0024	2	1.1	12.8		66	694	422	2.8	6	16.9	163	5.6	218	12.322	155.808	4.7122	0.665	310.902	28.22
1	14	27	87	183			74.7381	12.2619	6	2.3	10.3		35	610	122	1	4.7	17.3	88	5.3	360	7.9951	113.609	3.2647	0.6902	381.93	0.824
1	14	27	95	190			81.416	13.584	3.6	6.8	9.4		63	450	410	2.8	6.8	17.9	181	4.4	255	14.436	127.648	3.6296	0.6992	265.834	0.189
1	13	27	93	181			76.6399	16.3601	3	2.5	22		43	6.9	329	3.1	5.9	15.1	124	6.1	310	10.4116	890.079	6.1015	0.5772	431.822	2.057
1	13	27	80	171			66.3775	13.6225	1.7	2.3	7.8		18	688	492	6.6	6	12.9	180	4.5	243	9.8842	257.346	3.9014	0.4748	276.817	1.204
1	13	27	82	179			70.7251	11.2749	2.4	2	10.9		37	339	207	3	5.8	13.9	250	4.7	194	11.317	200.817	4.2857	0.6608	233.413	0.261
1	15	27	81	182			71.5508	9.4492	3.5		14.3		9	658	542		5.7	13	409	4.7	271	13.3532	234.866	5.878	0.7814	340.339	39.87
1	15	27	73	184			68.7294	4.2706	6.1		13.1		49	975	670		5.8	16.6	263	4.6	233	5.5611	159.188	3.2342	0.5642	241.59	2.019
1	15	27	85	190			76.818	8.182	3.3		4.9		240	476	524				303	5.8	251	8.0564	282.081	3.4926	0.5443	306.027	16.9
1	1	27	65	179	58.5	6.5	62.9085	2.0915	4.4	3.4	7		34	219	297	1.1	4.6	18.1	270	3.5	248	8.1301	195.762	2.544	0.3859	231.583	0.106
1	2	27	105.5	212.5	98.115	7.385	95.8851	9.61485	6.5	10.7	22.7	37	57	478	394	4.7	4.9	13.9	272	3.6	302	10.0669	223.68	4.1554	0.6317	246.798	9.899
1	4	27		185					2.1	3	8.3	18.9	25	672	335	1.8	5	12.8	119	5.4	484	7.1653	150.909	3.5134	0.4695	584.584	33.33
1	7	27	88	194	74.8	13.2	79.9114	8.0886	3.2	3.7	14.9	21.9	15	773	491	2.7	5.2	9.8	261	4.4	361	9.6265	180.556	5.2865	0.6252	262.473	0.837
1	7	27	91	192			80.4338	10.5662	3.1	6.1	8.3	20.6	8	398	197	1.5	5.8	13.1	176	4.7	438	11.1124	117.672	5.3338	0.6372	399.825	30.21
1	7	27	84	188	75.6	8.4	75.5012	8.4988	5.4	3.1	15.7	31.7	11	598	492	1.1	6	13.6	198	3.4	239	5.3902	131.241	3.3135	0.5228	248.701	13.82
1	3	27	72	176			64.8416	7.1584	2.6	1.7	17.5	17	70	77	234	2.5	6.4	16.8	271	6.6	286	11.93	111.5	5.28	0.78	282	4.555
1	3	27	60	169			56.3245	3.6755	4.4	9.8	19.5	26	32	585	272	4.2	5.2	14.5	183	3.2	220	9.39	126.5	4.08	0.44	252.4	3.21
1	11	27	71	176			64.3818	6.6182	3.2	3	18.3	17	29	424	132	4.9	5.2	14.7	174	3.3	211	11.36	151.9	5.28	0.63	226.2	11.42
1	4	27	93	203	88.35	4.65	86.0669	6.9331	4.1	5.3	8.9	22.7	30	397	370	2.4	5.4	17.2
1	15	28	70.5	185	66.27	4.23	68.0084	2.4916	2.3	7.7	8.2	33.2	13	648	417	1.7	4.3	15.3	218	4.8	246	13.46		5.12	0.46	333.1	57.2
1	15	28	84.2	185	78.306	5.894	74.3077	9.89234	6.2	2.2	7.9	57.2	96	198	209	1.6	4.8	14.9	216	4.2	195	13		5.27	0.84	269.7	0.4
1	15	28	59	178	57.23	1.77	59.7212	-0.7212	7.7	4.3	15.5	33.8	197	835	1239	3.1	4.2	12.4	257	3.6	179	11.02		6.32	0.7	276.6	42.5
1	12	28	72	178			65.6986	6.3014	4.7	3.8	15.2		99	601	280		5.6	10.7	224	6.9	290	14.3773	158.617	3.7214	0.6564	469.824	1.065
1	12	28	87	192			78.5946	8.4054	2.9	2.8	15.8		152	600	462	2.7	6.4	17	316	5.7	230	17.0995	252.094	5.0799	0.7055	269.369	1.474
1	12	28	74	170			63.1902	10.8098	5.6	5.4	6.2		31	421	257	4.7	5.2	17.1	255	4.3	186	9.1185	173.816	3.9343	0.6187	258.423	0.64
1	3	28	85	185			74.6755	10.3245	3.9	4	24.1		82	611	273		5.7	18.4	403	6	239	6.9104	285.358	6.4269	0.8943	251.274	0.773
1	3	28	78	182			70.1714	7.8286	5	2.1	16.5		159	441	3.3		6.1	17.6	743	5.4	249	13.7007	313.679	3.6934	0.5343	258.06	0.463
1	3	28	76	183			69.6803	6.3197	2.2	2.3	6.9		37	552	209		5.4	16.2	288	6.5	257	9.8351	139.922	3.3887	0.5562	242.589	0.061
1	14	28	113	197			92.6919	20.3081	3.7	0.7	15.3		33	291	154	3.3	5.3	15.7	211	4.4	434	9.9253	129.431	3.9463	0.723	415.883	3.719
1	14	28	96	194			83.5898	12.4102	2.2	2.4	10.4		55	418	192	3.1	5.7	14.9	164	5.1	307	12.6185	193.993	4.344	0.8272	372.77	1.66
1	13	28	87	179			73.0241	13.9759	2.5	3.9	5.5		50	546	301	2.9	4.9	16.5	257	5.1	218	10.153	183.595	4.2218	0.5439	289.329	0.391
1	13	28	86	185			75.1353	10.8647	6.9	7.8	32.9		136	429	433	5.4	5.8	14.3	176	4.8	249	8.8858	133.763	3.7991	0.5782	264.657	1.097
1	13	28							2.4	5.6	10		20	494	409	4.1	5.1	14.3	322	3.9	221	12.5764	110.774	4.4497	0.5067	168.736	0.367
1	13	28	78	171			65.4579	12.5421	2.8	0.9	9.4		16	288	295	6.8	6.8	13.4	321	3.7	193	15.3076	276.048	3.9299	0.6296	176.691	0.686
1	13	28	87	182			74.3096	12.6904	3.8	4.6	11.2		91	431	294	2.7	5.6	17.3	218	4.2	173	10.4726	213.068	4.4516	0.6683	227.619	0.212
1	13	28	88	183			75.1979	12.8021	4	4	10		31	463	268	2.3	6	17.1	169	4.2	203	9.9613	154.181	4.103	0.5174	346.695	0.231
1	15	28	78	184			71.0284	6.9716	2.6		11.5		35	556	411		5	15.6	416	4.5	216	6.6932	163.756	4.92	0.5444	239.24	0.361
1	1	28	76	170	69.16	6.84	64.1098	11.8902	3.4	2.7	10.5	30.7	39	281	97	4.1	4.1	14.7	217	2.3	195	5.7705	105.108	2.3513	0.3678	180.484	0.464
1	2	28	129	207	110.94	18.06	104.334	24.6663	8.8	3.7	18.9	26	183	296	186	1.5	5.3	14.8	136	4	226	9.4279	161.08	4.341	0.5588	322.435	0.562
1	4	28	83	186	72.21	10.79	74.1844	8.8156	3.5	2.5	12.5	18.3	128	466	431	2.2	5.1	14.2	132	4.3	353	7.6436	184.775	4.0362	0.561	394.515	24.36
1	6	28	81.4	181	72.446	8.954	71.3062	10.0938	4	2.2	18.6	24	45	596	287	2.3	4.9	11.6	305	3.4	361	7.3055	187.466	3.1402	0.4674	279.354	10.4
1	7	28	106	204	91.16	14.84	92.4728	13.5272	7.4	3.7	22.8	21	144	746	185	3.1	5.4	17.7	427	3.8	314	8.0501	107.159	2.83	0.5838	238.765	21.26
1	7	28	95	198			84.844	10.156	5	3.5	26	45.7	56	584	150	2.9	5	9.5	267	4.5	354	10.8386	132.005	4.5768	0.4493	300.993	5.099
1	7	28	70	181			66.0645	3.9355	1.7	4.6	7.1	13.3	94	444	139	1.1	5.1	18.7	352	4	361	8.7359	166.203	4.7367	0.5491	366.805	13.29
1	7	28	69.5	192			70.5481	-1.0481	0.7	2	4.8	36	3	381	110	1.3	4.7	16.2	464	4.4	291	11.5309	269.047	3.5997	0.4246	149.67	15.23
1	9	28	82	184			72.8676	9.1324	5.3	3.6	24.1	27	38	350	283	1.8	6.3	17.3	201	4.4	250	8.37	218.6	6.59	0.67	285.7	0.665
1	9	28	76	179			67.9663	8.0337	2.1	1.4	27.4	27	105	455	165	3.2	6	19.1	167	4.8	242	13.65	142	5.13	0.57	372.9	2.475
1	3	28	65	170			59.052	5.948	7.8	3.3	8.9	24	21	186	484	5.5	6.7	15	342	3.1	194	10.75	230	4.53	0.51	153.2	0.94
1	4	28	79	183	70.31	8.69	71.0597	7.9403			13.8	31.2		685	342		5.5	13.9
1	4	28	76.6	184	70.472	6.128	70.3847	6.21532	3	6	7.5	33.8	14	832	811	1.6	5.3	14.6
1	4	28	75.8	185	69.736	6.064	70.4453	5.35466	2.2	4.8	14.8	51.9	12	485	321	2.3	6.9	20.8
1	15	29	67	182	64.99	2.01	65.1136	1.8864	2.5	1.4	12	47.1	204	879	168	3.3	4.5	17.5	274	4.7	238	10.53		4.89	0.64	289	30.7
1	15	29	68.4	178	62.928	5.472	64.0433	4.35668	6.3	2.2	4.5	29.8	174	894	1140	3.5	4.8	13.1	218	4	202	7.13		5.73	0.82	245.5	88.4
1	15	29	67.6	178	64.22	3.38	63.6755	3.92452	2.3	3.1	14.9	73.1	40	958	464	2	4.8	16.7	597	4		7.02		3.83	0.6	170	46.3
1	15	29	61	167			55.9273	5.0727	8	12.5	27.2	26.2	195	605	189	1.4	4.3	16.4	124	4.4		8.12		4.36	0.53	270.1	16.7
1	12	29							2.8	1.1	16.8		88	789	498	5.5	6.7	10.9	152	3.9	210	13.6341	143.523	3.621	0.4856	314.321	1.411
1	12	29	90	184			76.546	13.454	3.6	6.4	14.7		45	637	246		5.4	15.2	157	3.9	197	11.2468	145.78	3.061	0.4348	162.904	0.207
1	14	29	108	201			92.1069	15.8931	2	2.1	19.4		65	479	218	4.4	5.8	17.3	262	4.3	251	10.1857	328.969	3.6092	0.6589	233.741	0.267
1	14	29	87	186			76.0236	10.9764	2.8	3.4	12.9		35	409	212	3.9	6	14.7	268	5	285	11.9034	119.502	5.0815	0.7192	319.584	0.089
1	14	29	60	182			61.895	-1.895	8.5	5.1	24.8		39	321	152	1.4	6.3	19.5	312	6.7	263	12.0686	222.872	3.3739	0.597	490.412	0.363
1	13	29	77	177			67.5691	9.4309	4.5	2.4	10.1		173	621	165	3.5	5.7	16.5	192	4.9	253	13.1372	213.599	4.2193	0.4927	286.194	1.745
1	4	29	77	185			70.9971	6.0029	4.7	2.7	13.9		99	375	225	1.7	6.1	18.3	156	3.7	185	13.9013	232.064	3.5087	0.5942	265.678	2.553
1	15	29	84	185			74.2157	9.7843	3		22.4		45	6.9	3.8		4.9	16.5	286	4	185	5.5059	126.101	2.3771	0.497	165.844	1.509
1	15	29	82	187			74.1531	7.8469	4	2	12.1		22	712	586				221	4.6	206	8.2098	270.718	3.7969	0.6978	259.615	60.93
1	15	29	113	182			86.2644	26.7356	3.1		16.8		50	435	342				103	5	232	7.3131	147.35	2.8184	0.637	257.824	0.119
1	7	29	70	180	66.5	3.5	65.636	4.364	3.2	2.4	10.7	37	9	456	133	2.2	4.4	13.8	531	3.2	276	10.0391	167.876	3.6787	0.4578	204.023	3.118
1	7	29	73.8	180	67.896	5.904	67.3832	6.41676	3.7	2	15.4	33	8	430	516	1.7	4.5	14	458	3.3	184	13.8584	464.377	3.7891	0.6737	193.204	25.78
1	7	29	71	180	66.74	4.26	66.0958	4.9042	3.9	1.3	10	42.9	33	515	130	2.3	4.9	17.9	400	3.7	300	6.2511	129.296	4.3043	0.5227	264.964	4.635
1	10	29	67.6	178			63.6755	3.92452	6.8	3.5	9.5	30	17	580	158	3.3		16.7	399	5.9	330	13.8643	207.182	4.4077	0.6238	335.823	1.221
1	10	29	89.4	180			74.5561	14.8439	2.3	2.2	26.7	29	152	780	208	2.9	4.6	15.3	174	4.6	238	10.9889	164.403	4.3747	0.6725	318.117	16.86
1	11	29	68	175			62.5739	5.4261	3.1	9.1	13.2	23	0	131	172	4.1	5.6	12.7	95	4	262	9.52	152.8	2.85	0.49	212.7	5.434
1	11	29	80	172			66.806	13.194	3.8	3.2	13.7	10	3	624	379	4.3	5.9	14.8	128	4.6	321	9.28	178.2	4.52	0.62	397.7	7.163
1	15	30	90.4	186	77.744	12.656	77.5869	12.8131	6.2	3	3.8	33.7	172	848	640	2	4.7	15.7	250	3.2	156	11.74		4.35	0.55	195.3	36.2
1	15	30	83.6	178	75.24	8.36	71.0323	12.5677	10.4	12.9	32.3	49.2	251	867	1172	2	4	16.2	266	5	251	7.52		5.78	0.84	332.5	56.7
1	15	30	75	181			68.3635	6.6365	4.2	2.4	23.8	49.7	221	866	250	3	4.2	18.4	508	5	256	7.22		3.19	0.6	281.7	42.1
1	12	30	80	179			69.8055	10.1945	3.8	2.6	10.7		135	579	275	3.6	6.3	14.8	193	5.5	226	15.7102	113.695	5.8034	0.7669	426.482	1.257
1	13	30	79	176			68.0602	10.9398	5.6	6.8	21.6		21	219	160	1.7	6	15.8	174	4.3	204	8.5319	165.528	3.3976	0.5324	302.178	0.253
1	13	30	89	181			74.8007	14.1993	2.1	5.3	9.9		20	391	218	3.5	5.7	13.9	305	5.1	281	21.8226	200.41	4.5774	0.6326	318.824	14.9
1	13	30	87	184			75.1666	11.8334	1.9	2.4	11.2		3	525	231	4.8	5.9	17.9	276	4.5	198	11.8113	131.953	3.7586	0.5531	237.973	0.321
1	1	30	81	165			64.2663	16.7337	4.3	3.3	11.2	20.1	15	513	123	1.2	4.3	14.3	248	3.4	307	8.858	184.261	3.0514	0.5355	253.557	0.327
1	1	30	77.6	167.5	62.856	14.744	63.7742	13.8258	2.9	1.9	7.5	12	9	177	110	4.6	4	12.9	241	2.6	196	6.2998	149.059	1.9677	0.2753	154.849	0.147
1	2	30	111.8	205	96.148	15.652	95.5681	16.2319	8.4	3.9	26.6	31	126	383	176	6.5	5.6	13.5	84	3.1	243	7.1744	139.483	5.0305	0.758	295.203	0.551
1	10	30	61.8	163			54.5811	7.21886	3.4	2.8	10.2	18	11	771	292	2	4.4	12.1	354	4.9	225	13.4428	205.446	3.5061	0.3756	247.423	0.15
1	7	30	70	179			65.2075	4.7925	4.8	5.4	7.4	19	50	446	129	1.1	5.1	16.4	291	4.7	260	8.9767	136.025	2.7914	0.4944	300.557	5.997
1	3	30	76	169			63.6813	12.3187	3.6	3.3	18	18	122	450	233	4.3	6.2	17.7	212	4	200	11.34	170.4	5.36	0.61	188.6	1.084
1	3	30	70	170			61.351	8.649	2	3.9	13	51	48	220	252	6.1	5.5	16.2	379	5.2	192	9.13	128.1	3.93	0.55	165.4	2.52
1	11	30	63	170			58.1324	4.8676	2.2	3.7	10.2	38	2	734	216	1.6	5.1	14.5	158	3.6	179	14.1	234.6	4.26	0.66	199.5	4.385
1	11	30	78.5	178			68.6873	9.8127	2.9	5.1	15.4		0	313	357	5.2	6.1	13.7	242	4.2	248	8.79	268.7	2.86	0.47	219.2	5.277
1	15	31	105.8	190	100.51	5.29	86.3818	19.4182	9	7.5	2.9	28.4	27	648	583	1.9	5.2	16.4	377	3.4	182	10.27		2.82	0.56	221.2	32.3
1	15	31	114.6	185	92.826	21.774	88.2856	26.3144	3.5	2.1	7.8	22.3	235	340	173	1.2	4.9	17	166	4.4	228	13.13		5.16	0.7	318.3	0.3
1	12	31	68	170			60.4314	7.5686	2.9	3.1	19.6		70	524	3.6	3.1	5.6	16	225	3.5	182	10.9916	166.665	3.0576	0.5855	260.77	1.084
1	2	31	95	188			80.559	14.441	3.2	3.1	21.3		85	6.3	277	2	5.6	15.6	125	4.5	184	12.1803	155.24	2.7953	0.4424	187.369	0.859
1	2	31	95	194			83.13	11.87	2.5	1.2	15.1		125	588	429	1.6	5.6	13.6	304	3.9	173	8.5624	292.904	4.579	0.8663	210.901	3.83
1	2	31	102	203			90.2051	11.7949	3.3	5.3	21.1		107	622	235	2.7	6.4	16.5	215	4.9	252	8.7874	121.587	4.5091	0.6844	226.257	1.278
1	14	31	92	187			78.7511	13.2489	6.4	4.5	10.6		190	700	150	1.1	4.8	18.1	193	5.2	254	9.2914	88.3435	2.8781	0.4421	253.22	1.566
1	14	31	85	187			75.5325	9.4675	2	1.5	11.3		82	458	239	1.7	4.9	16.7	169	4.5	232	9.2883	128.603	3.7748	0.6238	315.238	0.704
1	15	31	65	176			61.623	3.377	6.2	5.4	13		23	256	180				168	4.2	209	9.9806	223.381	2.6102	0.5716	282.081	0.112
1	15	31	82	185			73.2961	8.7039	2.8	3.2	20.1		14	287	202		5.5	16.2	285	3.6	168	13.22	311.34	2.5257	0.5176	193.852	0.17
1	1	31	141.6	172	67.968	73.632	95.1297	46.4703	2.6	6.5	5.2	19	49	550	298	2.4	4.8	17.7	56	2.7	173	7.3065	148.231	3.4087	0.5023	117.89	0.12
1	2	31	103		96.82	6.18			10.5	2.4	25.5	30	79	483	351	2.8	5	12.2	104	3.4	282	6.1421	123.16	3.0181	0.6022	282.808	11.92
1	2	31	107	197.5	82.39	24.61	90.1473	16.8527	5.9	2.1	23.6	21.9	177	451	185	4.3	5.6	13.5	160	3.4	300	11.9165	392.316	3.4626	0.585	286.183	3.339
1	7	31	73.5	186			69.8163	3.6837	1.9	3	11.5	21.7	0	598	198	2.5	4.6	14.5	298	3.2	259	11.9106	179.745	3.391	0.3905	271.963	17.92
1	7	31	76.6	186	66.642	9.958	71.2417	5.35832	1.9	2.4	12.6	23	9	305	395		5.1	14.3	262	4	237	11.2726	346.245	3.5796	0.607	334.053	18.93
1	10	31	67	176			62.5426	4.4574	4.9	3.7	13.5	30	67	542	248	3.7	5.1	17.8	355	4.6	232	12.9909	138.379	3.7857	0.5549	218.516	2.194
1	3	31	80	186			72.805	7.195	4	5.6	13.6	39	30	306	243	2.1	4.6	18.5	435	5.1	221	10.4776	246.405	5.2194	0.6846	294.854	0.251
1	15	31							3.3	5	21.2	48	34	166	40	0.8	5.3	18.4	318	4.3	244	11.6951	287.74	3.0277	0.426	153.804	0.43
1	3	31	73	177			65.7299	7.2701	5.1	12.1	18.9	31	0	288	133	5.6	7	17.3	260	4.2	230	11.66	210.8	4.39	0.61	257.6	4.416
1	11	31	78	183			70.5999	7.4001	2.2	3.2	7.7	13	2	750	339	1.6	5.4	13.4	135	4.6	320	5.92	199.3	3.56	0.52	323.1	18.27
1	11	31	70	169			60.9225	9.0775	1.6	1.7	7.8	10	0	466	217	2.9	5.5	14.3	83	5.7	268	7.04	112.8	2.31	0.38	250.9	3.392
1	15	32	97.8	181	83.13	14.67	78.8469	18.9531	6.2	2.8	10.9	26.4	306	530	191	1.8	4.8	16	240	4.1	212	8.8		3.64	0.62	228.8	3.5
1	15	32	60.2	182	57.19	3.01	61.987	-1.78696	3.8	3.8	5.2	49.3	138	832	466	5.5	4.2	15	319	3.4		16.79		4.38	0.69	156.1	151
1	12	32	82	187			74.1531	7.8469	1.5	1.1	5.1		29	385	256		5	16	309	3	117	13.8909	129.06	3.851	0.6856	179.822	0.354
1	12	32							5.3	0.8	16.9		113	323	208		6.5	18.9	236	6.8	332	12.197	210.703	3.1278	0.4991	267.276	1.416
1	12	32	99	187			81.9697	17.0303	4.2	6.9	8		26	320	175	2.5	5.6	16.9	153	4.6	245	9.7399	144.63	3.4562	0.5816	227.632	0.228
1	12	32	85	185			74.6755	10.3245	2.7	5.9	5.3		48	678	374		5.9	16.6	214	4.8	245	11.716	141.285	3.4715	0.6398	355.379	9.202
1	13	32	81	177			69.4083	11.5917	2.6	2.3	13.8		141	144	239	4.1	6.6	15	182	5.7	309	11.8619	146.842	4.1905	0.503	277.122	2.93
1	15	32	90	173			71.8325	18.1675	3.2	2.4	28.5		108	708	804				209	3.7	214	5.0853	189.528	1.8937	0.543	330.382	4.737
1	15	32	80	183			71.5195	8.4805	3.7		8.7		44	764	876		4.7	12.4	189	3.7	192	9.5216	165.806	3.2885	0.5447	240.134	1.698
1	15	32	63	180			62.4174	0.5826	2.7		11.8		30	637	777		5.3	13.1	254	5.7	240	10.3991	171.194	6.194	0.6447	296.977	24.04
1	15	32	74	182			68.3322	5.6678	3.2		5.2		0	245	172		4.6	12.8	360	4.4	187	5.6833	132.726	3.1778	0.5326	192.102	0.171
1	1	32	90	196	72	18	81.688	8.312	6.2	3.4	11.6	17.8	34	364	283	2.1	5.1	15.6	128	3.2	226	3.3566	117.629	2.3727	0.3849	215.97	0.491
1	1	32		184					3.8	5.3	3.9	13.2	87	689	138	1.8	5.6	16.4	196	3.9	321	5.1156	88.6949	2.5598	0.4423	412.123	0.265
1	2	32	95.1	190	76.08	19.02	81.462	13.638	6.2	6.7	24.2	25.1	69	461	239	3.2	5.7	13.5	201	2.9	220	10.0658	140.018	2.6243	0.486	209.093	0.966
1	10	32	84.5	174			69.7321	14.7679	6.6	4.7	21.5	23	3	644	159	1.6	5.3	12.5	347	4.2	166	10.6315	239.978	3.1073	0.4796	267.936	20.11
1	7	32	70	183			66.9215	3.0785	2.6	3.2	8.5	22	9	577	158	1.5	4.4	13.5	324	5.7	240	8.1148	107.673	2.7076	0.4002	356.936	1.143
1	13	33	89	183			75.6577	13.3423	2	5.5	4.9		105	453	315	4	5.6	17.1	178	4.9	235	9.5528	114.32	3.8679	0.5745	272.117	0.607
1	13	33	87	190			77.7376	9.2624	2.9	4.5	12		57	260	151	2.2	5.4	15.4	211	5	227	10.3134	179.659	3.2766	0.4011	304.515	0.967
1	15	33	97	188			81.4786	15.5214	3.7		15			495	263		5.9	15.4	731	3.4	193	6.9539	103.108	3.1863	0.5396	139.103	8.699
1	15	33	70	185			67.7785	2.2215											116	6.4	245	8.3251	257.446	3.9898	0.4733	297.939	54.71
1	1	33	83	167.5	72.21	10.79	66.2571	16.7429	5.3	3.7	8.1	35.2	67	171	452	1.4	4.4	16.9	237	3.7	226	7.732	136.09	2.9785	0.4238	202.116	0.112
1	10	33	104.6	180			81.5451	23.0549	2.5	1.6	18.8	41	0	552	141	0.8	4.1	12.8	141	5.4	218	12.1818	227.228	3.609	0.5713	232.487	0.449
1	11	33	87	192			78.5946	8.4054	3.5	2.1	23.3	24	40	214	210	2.1	4.4	14	331	3.6	246	12.14	290.4	4.09	0.52	212	12.22
1	11	33	77	178			67.9976	9.0024	1.2		9.4	25		755	165			15.9	257	5.5	360	13.16	275.4	4.68	0.5	280.4	10.5
1	11	33	85	182			73.39	11.61	1.8	7.2	14.1	24	14	156	155		4.7	14.8	257	4.2	326	9.53	138.6	3.5	0.49	293.4	12.22
1	15	34	63.4	168	58.962	4.438	57.4593	5.94068	3.6	1.7	17.6	46.6	227	853	469	1.9	4.3	14.5				8.16		3.27	0.7	438.4	59.9
1	15	34	73	182			67.8724	5.1276	2.8		10.2		66	644	602		5	14	235	4.8	290	1.3258		4.8522	0.7706	306.917	39.87
1	15	34	86	194			78.9918	7.0082	3.3		2.5		113	917	938				291	5.4	226	6.7056	176.926	2.3324	0.4238	287.722	9.712
1	1	34	85	177			71.2475	13.7525	3.4	5.5	8.2	8	57	183	154	1.5	4.8	14.3	84	4.6	430	4.4981	193.018	3.1464	0.4658	546.251	0.119
1	1	34	98	168			73.3684	24.6316	3	6	14.6	19	120	289	201	3.5	4.7	14.9	173	3.8	241	8.0894	157.574	3.79	0.5394	169.399	0.401
1	3	34	72	170			62.2706	9.7294	10.2	6	18.1	36.2	58	344	219	1.7	5.6	14.8	185	4.3	310		236.073	3.4239	0.515	300.457	0.392
1	7	34	57	168			54.5166	2.4834	4	4.2	21.2	28	9	632	316	1.3	5.4	19.4	289	5.1	282	6.2983	155.828	1.5164	0.3837	301.441	1.881
1	14	35	97	197			85.3351	11.6649	3.6	3.1	14.4		152	823	263	2.3	4.9	16.1	238	5	317	10.6165	111.064	4.2563	0.6019	297.151	1.1
1	15	35	85	186			75.104	9.896	2.5	3.6	2.2		52	379	318		5.1	15.4	242	5.3	314	6.21	125.997	3.6289	0.5236	251.988	5.851
1	1	35		170					6.5	8.1		41.1	31	482	223		4.8	14.5	177	3	245	7.5647	199.204	2.7889	0.4088	291.126	1.16
1	2	35	89	190	79.21	9.79	78.6572	10.3428	6.1	6.9	24.8	27.1	88	507	251	3.4	5.8	14.2	189	2.9	164	8.8334	207.735	4.14	0.6343	160.328	1.6
1	7	36	105	196			88.585	16.415	3.3	1.3	9	26.4	14	430	180	1.8	4.3	12.3	285	3.1	222	7.8348	93.5859	3.9961	0.4842	173.43	0.774
1	11	37	65	169			58.6235	6.3765	4.7	4.8	23	46	18	116	132	2.7	4.9	15.5	414	3.5	204	10.3	179.5	4.31	0.47	223.3	2.199
1	11	37	69	178			64.3192	4.6808	3	0.8	26.9	40	33	319	153	2.8	5.6	16.3	173	4.7	276	6.32	202.4	3.27	0.55	201.3	2.314
1	15	38	68	186			67.2874	0.7126	1.7		5		0	853	805				240	5.6	259	8.8534	252.896	5.3125	0.598	420.023	48.99
1	1	38	67.5	167.5	54	13.5	59.1302	8.36975	2.6	3.9	9.6	37.7	9	697	198	1.7	4.1	15.7	310	3	232	5.8379	158.412	2.4605	0.3891	198.185	1.645
1	1	38	92.4	170	71.148	21.252	71.6505	20.7495	3.4	5	8.2	18.7	197	417	179	6.7	4.5	15.1	136	4.1	412	6.6086	128.433	3.0881	0.4566	280.94	0.094
1	1	38		162.5					2.7	2.8	10.2	32.2	22	336	302	3.6	4.3	15.3	303	3.5	302	9.8518	509.318	2.2557	0.34	188.673	0.73
1	6	38	79	172	66.36	12.64	66.3462	12.6538	3.1	1.9	12.2		14	273	120	1.8	4.8	14	415	3.3	236	7.2421	142.722	2.5174	0.3525	186.07	5.962
1	11	38	81	178			69.8368	11.1632	1.9	2.1	14.2	30	0	265	127	2.3	5.6	14.4	343	3.7	207	7.3	146	2.57	0.6	155.1	0.254
1	1	39	81.8	170	69.53	12.27	66.7766	15.0234	2.6	6.1	9.7	18.4	6	841	171	3	4.5	10.5	157	4.3	478	6.4076	119.594	2.7965	0.5165	341.115	3.971
1	10	39	76.2	173			65.4873	10.7127	1.9	1.9	16.7	28	0	522	411	2.8	5.2	15.2	407	3.5	191	11.4368	325.381	3.4123	0.3844	160.348	1.029
1	11	39	75	174			65.364	9.636	1.5	3.2	16.7		7	381	164	9.5	4.9	16.7	228	3.8	202	7.44	139.1	2.8	0.44	194.3	6.758
1	1	40	53.6	150			45.2403	8.35972	2.7	4	9.5	20.2	4.5	594	194	3.2	4.6	16.2	257	2.9	297	6.8812	167.6	3.6637	0.4497	193.674	2.467
1	15	42	108	189			86.9649	21.0351	0.3	0.2	2.6		22	658	544		5.8	13.5	201	3.9	240	8.1594	204.404	3.9696	0.7723	309.378	0.118
1	15	42	67	175			62.1141	4.8859	4.2	1.6	11.5		152	513	220		5	15.6	434	4.6	267	8.0742	340.935	4.7638	0.8868	236.27	30.12
1	1	43	82	162.5	70.52	11.48	63.6548	18.3452	2.2	6.5	11.8	37	21.9	603	128	5.7	4.3	11.6	453	3.1	203	7.1041	107.803	2.8107	0.3828	166.006	0.945
1	1	47	86	170	67.94	18.06	68.7078	17.2922	4.7	7.2	3.6	14.6	193	226	56	1.3	5.1	19	128	3.4	298	5.7219	140.061	2.8038	0.4016	349.182	0.077

## Sheet: Key
Gender	1=male
Sport	1. Power Lifting
	2. Basketball
	3. Football
	4. Swimming
	5. Marathon
	6. Canoeing
	7. Rowing
	8. Cross Country Skiing
	9. Alpine Skiing
	10. Weight Lifting
	11. Judo
	12. Bandy
	13. Ice Hockey
	14. Handball
	15. Track & Field
Age	years
Weight	kg
height	cm
LBM	Lean Body Mass (kg)	Measured by bio-impedance
Fat Mass	Fat Mass	Measured by bio-impedance
eLBM	Estimated LBM	Equation for men - LBM = -43.68 + 0.4598 weight + 0.4285 height and women - LBM = -22.68 + 0.5157 weight + 0.2354 height
eFM	Estimated fat mass = Weight - eLBM
LH	Luteinising Hormone (IU/l)
FSH	Follicle Stimulating Hormone (IU/l)
Testo	Testosterone (nmol/l)
SHBG	Sex Hormone Binding Globulin (nmol/l)
Oestradiol	Oestradiol (pmol/l)
Cortisol	Cortisol (mol/l)
Prolactin	Prolactin (mIU/l)
TSH	Thyroid Stimulating Hormone (mIU/l)
fT3	Free T3 (pmol/l)
fT4	Free T4 (pmol/l)
IGFBP2	IGF Binding Protein 2 (nmol/l)
IGFBP3	IGF Binding Protein 3 (nmol/l)
ALS	Acid-labile sub unit (of BP3; nmol/l)
Osteo	Oseocalcin (mcg/l)
PICP	PICP (collagen marker; mcg/l)
ICTP	ICTP (collagen marker; mcg/l)
P-III-NP	P-III-NP (collagen marker; mcg/l)
IGF-I	Insulin-like Growth Factor 1 (nmol/l)
GH	Growth Hormone (mU/l)
